# Supplementary material for: MicroRNA-mRNA Co-sequencing Identifies Transcriptional and Post-transcriptional Regulatory Networks Underlying Muscle Wasting in Cancer Cachexia
Source: Front Genet. 2020 May 29;11:541. doi: 10.3389/fgene.2020.00541 (PMC7272700; doi:10.3389/fgene.2020.00541)
Supplement: TABLE S2 — Differentially expressed genes in Tibialis Anterior muscle in LLC tumor-bearing mice. [file Table_1.XLSX]

## Sheet: DEGs
id	gene	cluster	baseMean	baseMeanA	baseMeanB	foldChange	log2FoldChange	pval	padj
ENSMUSG00000001739	Cldn15	I	67.3887	37.9654	87.0042	2.29167	1.1964	1.69375e-06	4.65619e-05
ENSMUSG00000002055	Spag5	I	77.2861	48.3173	96.5985	1.99925	0.99946	2.66736e-05	0.000526837
ENSMUSG00000002076	Hsf2bp	I	6.75391	2.02716	9.90508	4.88619	2.28871	0.000814278	0.00913046
ENSMUSG00000002265	Peg3	I	977.366	547.529	1263.92	2.30842	1.2069	1.09438e-11	8.0744e-10
ENSMUSG00000002307	Daxx	I	275.114	195.032	328.502	1.68435	0.752194	8.04324e-05	0.00132961
ENSMUSG00000002625	Akap8l	I	651.13	483.268	763.039	1.57891	0.658933	0.00020497	0.00296339
ENSMUSG00000002769	Gnmt	I	13.9197	6.48327	18.8773	2.9117	1.54186	0.000745065	0.00846974
ENSMUSG00000002831	Plin4	I	6352.1	4395.83	7656.29	1.74172	0.800509	2.39891e-06	6.22085e-05
ENSMUSG00000002910	Arrdc2	I	1348.86	468.61	1935.7	4.13072	2.04639	2.20146e-28	8.39195e-26
ENSMUSG00000002983	Relb	I	157.258	107.356	190.526	1.77472	0.827587	4.59947e-05	0.000832271
ENSMUSG00000003051	Elf3	I	26.4593	8.66859	38.3198	4.42053	2.14422	5.66956e-09	2.66819e-07
ENSMUSG00000003541	Ier3	I	105.587	56.7576	138.14	2.43386	1.28325	2.23343e-08	9.56612e-07
ENSMUSG00000003948	Mmd	I	231.67	161.761	278.277	1.7203	0.78266	5.43215e-05	0.000954256
ENSMUSG00000004040	Stat3	I	1048.08	748.407	1247.86	1.66736	0.737563	2.59015e-05	0.000513362
ENSMUSG00000004393	Ddx56	I	353.331	255.353	418.649	1.63949	0.713251	9.76594e-05	0.00156639
ENSMUSG00000004791	Pgf	I	19.8505	9.9163	26.4733	2.66968	1.41667	0.000237299	0.00334617
ENSMUSG00000005413	Hmox1	I	187.566	74.9305	262.657	3.50534	1.80955	9.44988e-18	1.35086e-15
ENSMUSG00000005625	Psmd4	I	3271.63	2070.45	4072.42	1.96693	0.975944	1.29879e-08	5.75697e-07
ENSMUSG00000005686	Ampd3	I	462.311	122.044	689.156	5.64678	2.49743	1.29694e-35	9.88789e-33
ENSMUSG00000005936	Kctd20	I	1016.79	719.992	1214.66	1.68705	0.754502	1.80544e-05	0.000371349
ENSMUSG00000006205	Htra1	I	302.185	196.479	372.656	1.89667	0.923471	8.98702e-07	2.6557e-05
ENSMUSG00000006301	Tmbim1	I	952.469	661.344	1146.55	1.73367	0.793829	5.75659e-06	0.000134352
ENSMUSG00000006403	Adamts4	I	27.2968	10.3932	38.5659	3.7107	1.89169	8.31081e-08	3.16808e-06
ENSMUSG00000006920	Ezh1	I	836.538	617.182	982.775	1.59236	0.671165	0.000133136	0.00203277
ENSMUSG00000006998	Psmd2	I	6856.67	4658.94	8321.83	1.78621	0.836901	8.87475e-07	2.64505e-05
ENSMUSG00000007029	Vars	I	796.972	516.636	983.862	1.90436	0.929307	1.60723e-07	5.84246e-06
ENSMUSG00000007613	Tgfbr1	I	608.155	452.497	711.926	1.57333	0.65382	0.000282271	0.00387986
ENSMUSG00000008035	Mid1ip1	I	438.686	285.517	540.798	1.8941	0.921511	7.43026e-07	2.26593e-05
ENSMUSG00000008305	Tle1	I	578.617	429.98	677.708	1.57614	0.656394	0.000217673	0.00311553
ENSMUSG00000008348	Ubc	I	11957.9	6017.85	15918	2.64513	1.40334	4.96855e-16	6.3843e-14
ENSMUSG00000008429	Herpud2	I	756.87	537.245	903.286	1.68133	0.749601	2.03526e-05	0.000413022
ENSMUSG00000008658	Rbfox1	I	4265.97	3190.82	4982.73	1.56159	0.643012	0.000173088	0.00256403
ENSMUSG00000010095	Slc3a2	I	513.095	385.518	598.145	1.55154	0.633698	0.000420295	0.00543107
ENSMUSG00000013539	Tango2	I	928.82	651.082	1113.98	1.71096	0.774809	9.54808e-06	0.000209581
ENSMUSG00000015243	Abca1	I	366.659	233.773	455.25	1.9474	0.961547	4.4707e-07	1.46495e-05
ENSMUSG00000015522	Arnt	I	1115.89	857.903	1287.88	1.50119	0.58611	0.000708029	0.00817055
ENSMUSG00000015837	Sqstm1	I	12636.9	8997.27	15063.4	1.67422	0.743486	9.65137e-06	0.000211443
ENSMUSG00000015839	Nfe2l2	I	836.468	604.687	990.988	1.63885	0.71268	5.23926e-05	0.000927495
ENSMUSG00000017221	Psmd3	I	2393.97	1762.79	2814.76	1.59677	0.675153	6.48044e-05	0.00110448
ENSMUSG00000017412	Cacnb4	I	22.3682	11.8477	29.3819	2.47996	1.31032	0.000390584	0.00509318
ENSMUSG00000017428	Psmd11	I	2150.3	1455.83	2613.28	1.79504	0.844018	8.92785e-07	2.64505e-05
ENSMUSG00000017999	Ddx27	I	277.935	192.428	334.94	1.7406	0.799586	2.22094e-05	0.000447947
ENSMUSG00000018143	Mafk	I	439.177	305.631	528.208	1.72825	0.789315	1.18718e-05	0.000254242
ENSMUSG00000018733	Pex12	I	232.138	170.853	272.994	1.59784	0.676119	0.000458831	0.00583021
ENSMUSG00000019132	BC005537	I	1502.79	1149.12	1738.57	1.51295	0.597364	0.000487964	0.00613226
ENSMUSG00000019505	Ubb	I	12255.6	9174.27	14309.9	1.55978	0.641344	0.000137549	0.00208659
ENSMUSG00000019577	Pdk4	I	19192.1	10633.9	24897.6	2.34135	1.22734	8.78071e-13	7.96954e-11
ENSMUSG00000019842	Traf3ip2	I	96.6121	64.7421	117.859	1.82043	0.864283	0.000137756	0.00208659
ENSMUSG00000019923	Zwint	I	1057.85	626.044	1345.71	2.14955	1.10404	4.14363e-10	2.36933e-08
ENSMUSG00000020034	Tcp11l2	I	943.67	581.461	1185.14	2.03821	1.0273	7.85032e-09	3.60547e-07
ENSMUSG00000020075	Ddx21	I	1117.11	735.014	1371.84	1.86641	0.90027	2.80013e-07	9.64528e-06
ENSMUSG00000020108	Ddit4	I	595.278	172.371	877.216	5.08911	2.34741	5.39945e-34	3.43045e-31
ENSMUSG00000020128	Vps54	I	689.524	523.109	800.468	1.53021	0.613733	0.000493493	0.00618136
ENSMUSG00000020130	Tbc1d15	I	759.703	507.958	927.533	1.826	0.868688	9.53793e-07	2.78255e-05
ENSMUSG00000020190	Mknk2	I	9116.99	5340.08	11634.9	2.17879	1.12353	4.81597e-11	3.2783e-09
ENSMUSG00000020364	Zfp354a	I	168.914	122.703	199.721	1.62769	0.702823	0.000510345	0.0063232
ENSMUSG00000020407	Upp1	I	11.0059	4.02111	15.6625	3.89506	1.96164	0.000183532	0.00269779
ENSMUSG00000020611	Gna13	I	600.552	459.687	694.462	1.51073	0.595245	0.000687209	0.00797051
ENSMUSG00000020706	Ftsj3	I	716.624	516.762	849.866	1.6446	0.717737	5.0494e-05	0.000900857
ENSMUSG00000020722	Cacng1	I	4426.46	3325.37	5160.51	1.55186	0.634	0.000180699	0.00266298
ENSMUSG00000020799	Tekt1	I	89.7618	38.7615	123.762	3.19291	1.67487	4.35884e-12	3.48585e-10
ENSMUSG00000020806	Rhbdf2	I	391.002	279.867	465.091	1.66183	0.732771	6.12337e-05	0.00105605
ENSMUSG00000020848	Doc2b	I	16.6415	1.73659	26.5782	15.3048	3.93591	5.50032e-13	5.07271e-11
ENSMUSG00000020893	Per1	I	994.587	628.468	1238.67	1.97093	0.978876	3.59041e-08	1.48231e-06
ENSMUSG00000020937	Plcd3	I	105.888	71.1329	129.059	1.81433	0.85944	0.000124131	0.00192583
ENSMUSG00000020941	Map3k14	I	190.094	137.111	225.416	1.64404	0.717248	0.000240567	0.00337976
ENSMUSG00000021091	Serpina3n	I	34.1066	10.0321	50.1563	4.99958	2.32181	9.40917e-12	7.03289e-10
ENSMUSG00000021149	Gtpbp4	I	887.335	619.244	1066.06	1.72155	0.78371	8.13931e-06	0.000181445
ENSMUSG00000021215	Net1	I	748.895	538.61	889.084	1.6507	0.723079	4.08188e-05	0.000746887
ENSMUSG00000021226	Acot2	I	283.329	167.133	360.793	2.15872	1.11017	7.74756e-09	3.57262e-07
ENSMUSG00000021273	Fdft1	I	1822.57	1401.06	2103.58	1.50142	0.586328	0.000617951	0.00734603
ENSMUSG00000021418	Rpp40	I	180.261	124.536	217.41	1.74576	0.803856	7.97751e-05	0.00132219
ENSMUSG00000021431	Snrnp48	I	151.889	105.552	182.781	1.73167	0.792167	0.000119849	0.00186984
ENSMUSG00000021477	Ctsl	I	2537.6	1540.15	3202.57	2.07939	1.05616	1.0301e-09	5.4538e-08
ENSMUSG00000021481	Zfp346	I	411.17	305.158	481.845	1.579	0.659012	0.000299393	0.00409063
ENSMUSG00000021595	Nsun2	I	1150.43	801.449	1383.09	1.72573	0.78721	6.24513e-06	0.000144867
ENSMUSG00000021709	Erbin	I	1189.37	840.028	1422.27	1.69312	0.759685	1.18489e-05	0.00025423
ENSMUSG00000021751	Acox2	I	10.0045	2.48721	15.016	6.03726	2.59389	1.08233e-05	0.000234424
ENSMUSG00000021814	Anxa7	I	1486.21	1058.35	1771.45	1.67378	0.743111	1.7642e-05	0.000363521
ENSMUSG00000021903	Galnt15	I	498.426	355.825	593.494	1.66794	0.738065	5.79808e-05	0.0010077
ENSMUSG00000021904	Sema3g	I	360.924	255.765	431.03	1.68526	0.75297	4.77928e-05	0.00086206
ENSMUSG00000022018	Rgcc	I	744.407	433.953	951.376	2.19235	1.13248	1.6334e-10	9.88338e-09
ENSMUSG00000022091	Sorbs3	I	1449.05	1009.96	1741.77	1.72459	0.786255	5.55587e-06	0.000129932
ENSMUSG00000022094	Slc39a14	I	634.882	267.849	879.571	3.28383	1.71538	3.71045e-20	7.19198e-18
ENSMUSG00000022105	Rb1	I	475.825	300.527	592.69	1.97217	0.979784	8.42284e-08	3.20012e-06
ENSMUSG00000022270	Retreg1	I	5802.25	2725.82	7853.21	2.88105	1.52659	2.74862e-18	4.36573e-16
ENSMUSG00000022346	Myc	I	96.713	47.6555	129.418	2.7157	1.44133	6.54487e-10	3.59842e-08
ENSMUSG00000022357	Klhl38	I	526.582	261.954	703	2.68368	1.42421	2.15094e-14	2.32058e-12
ENSMUSG00000022358	Fbxo32	I	18681	6554.16	26765.6	4.08375	2.0299	1.04128e-29	4.41039e-27
ENSMUSG00000022364	Tbc1d31	I	65.7342	37.6634	84.4482	2.24218	1.1649	4.30208e-06	0.000104234
ENSMUSG00000022490	Ppp1r1a	I	488.307	364.242	571.016	1.56768	0.648633	0.000341183	0.00455282
ENSMUSG00000022500	Litaf	I	151.359	91.8038	191.062	2.0812	1.05741	4.81704e-07	1.57393e-05
ENSMUSG00000022510	Trp63	I	232.401	109.163	314.559	2.88157	1.52685	5.24935e-14	5.40825e-12
ENSMUSG00000022533	Atp13a3	I	632.233	463.378	744.803	1.60734	0.684671	0.000159661	0.00239303
ENSMUSG00000022952	Runx1	I	68.7419	20.2387	101.077	4.99427	2.32027	2.40544e-17	3.31429e-15
ENSMUSG00000023067	Cdkn1a	I	781.641	180.317	1182.52	6.55801	2.71326	1.31708e-43	1.67357e-40
ENSMUSG00000023243	Kcnk5	I	34.9852	10.4421	51.3473	4.91732	2.29787	8.22366e-12	6.25688e-10
ENSMUSG00000023460	Rab12	I	4513.51	3429.32	5236.3	1.52692	0.610626	0.000339992	0.00454223
ENSMUSG00000023944	Hsp90ab1	I	21986.2	15435	26353.7	1.7074	0.7718	5.26287e-06	0.000124868
ENSMUSG00000024042	Sik1	I	410.527	156.307	580.007	3.7107	1.89169	1.59026e-22	3.86941e-20
ENSMUSG00000024052	Lpin2	I	147.753	51.1614	212.147	4.14663	2.05194	4.72428e-20	8.71402e-18
ENSMUSG00000024222	Fkbp5	I	1194.46	483.469	1668.46	3.45102	1.78702	1.05647e-22	2.62646e-20
ENSMUSG00000024413	Npc1	I	2042.53	1333.32	2515.33	1.88652	0.915731	1.11132e-07	4.16692e-06
ENSMUSG00000024423	Impact	I	454.554	269.124	578.174	2.14836	1.10324	2.64037e-09	1.30152e-07
ENSMUSG00000024528	Srfbp1	I	176.309	129.706	207.378	1.59884	0.677021	0.00066423	0.00776255
ENSMUSG00000024529	Lox	I	81.5898	46.2644	105.14	2.27259	1.18434	7.02012e-07	2.16979e-05
ENSMUSG00000024597	Slc12a2	I	2153.06	1622.42	2506.82	1.54511	0.62771	0.000295844	0.00405183
ENSMUSG00000024750	Zfand5	I	5519.95	4075.72	6482.76	1.59058	0.669554	8.05596e-05	0.00132961
ENSMUSG00000024803	Ankrd1	I	169.825	115.424	206.092	1.78553	0.836353	4.78671e-05	0.00086206
ENSMUSG00000024908	Ppp6r3	I	2121.88	1628.63	2450.72	1.50477	0.589541	0.000521001	0.00639637
ENSMUSG00000025142	Aspscr1	I	423.574	277.08	521.236	1.88118	0.911634	6.16144e-07	1.94647e-05
ENSMUSG00000025220	Mgea5	I	1222.77	863.082	1462.56	1.69458	0.760928	1.40777e-05	0.000295941
ENSMUSG00000025225	Nfkb2	I	248.606	136.922	323.063	2.35947	1.23846	2.95503e-10	1.73301e-08
ENSMUSG00000025337	Sbds	I	493.155	324.59	605.532	1.86553	0.899587	7.11954e-07	2.18869e-05
ENSMUSG00000025401	Myo1a	I	7.89748	2.49944	11.4962	4.5995	2.20148	0.000464044	0.00588991
ENSMUSG00000025432	Avil	I	180.779	85.1631	244.522	2.87122	1.52166	5.38415e-13	5.00594e-11
ENSMUSG00000025492	Ifitm3	I	463.657	323.003	557.426	1.72576	0.787231	1.67898e-05	0.000347212
ENSMUSG00000025579	Gaa	I	6229.11	4154.21	7612.37	1.83245	0.873771	2.77075e-07	9.57289e-06
ENSMUSG00000025793	Hgs	I	601.929	301.745	802.052	2.65805	1.41037	1.56016e-14	1.69924e-12
ENSMUSG00000026020	Nop58	I	257.27	192.197	300.652	1.56429	0.645508	0.000711187	0.00818924
ENSMUSG00000026064	Ptp4a1	I	1683.1	1098.17	2073.06	1.88773	0.916651	1.14546e-07	4.26694e-06
ENSMUSG00000026107	Nabp1	I	291.819	191.111	358.957	1.87826	0.9094	2.52138e-06	6.50893e-05
ENSMUSG00000026203	Dnajb2	I	540.579	412.154	626.196	1.51932	0.603428	0.000767056	0.00870244
ENSMUSG00000026234	Ncl	I	3758.49	2809.67	4391.04	1.56283	0.644162	0.00014304	0.0021609
ENSMUSG00000026353	Ubxn4	I	1658.91	1118.88	2018.92	1.80441	0.851529	7.00723e-07	2.16979e-05
ENSMUSG00000026426	Arl8a	I	302.643	215.507	360.733	1.67388	0.743194	6.46262e-05	0.00110308
ENSMUSG00000026436	Elk4	I	789.904	473.769	1000.66	2.11213	1.0787	1.39691e-09	7.1317e-08
ENSMUSG00000026473	Glul	I	3556.61	1590.52	4867.34	3.06022	1.61364	1.19376e-19	2.10029e-17
ENSMUSG00000027075	Slc43a1	I	442.987	257.47	566.665	2.2009	1.13809	1.05757e-09	5.57345e-08
ENSMUSG00000027236	Eif3j1	I	2195.09	1590.43	2598.2	1.63364	0.708092	4.13655e-05	0.00075568
ENSMUSG00000027368	Dusp2	I	17.9036	9.10332	23.7704	2.61118	1.3847	0.000835686	0.00932381
ENSMUSG00000027397	Slc20a1	I	438.896	266.812	553.618	2.07494	1.05307	1.03937e-08	4.72704e-07
ENSMUSG00000027438	Napb	I	632.743	344.314	825.029	2.39615	1.26072	6.12974e-12	4.76869e-10
ENSMUSG00000027452	Acss1	I	496.854	285.92	637.477	2.22957	1.15676	4.33015e-10	2.46366e-08
ENSMUSG00000027566	Psma7	I	1822.41	1250.31	2203.81	1.76262	0.81772	1.83083e-06	4.99407e-05
ENSMUSG00000027597	Ahcy	I	601.103	424.24	719.011	1.69482	0.761135	1.99281e-05	0.000405511
ENSMUSG00000027947	Il6ra	I	141.194	30.6196	214.91	7.01871	2.81121	1.28384e-31	6.38349e-29
ENSMUSG00000028041	Adam15	I	370.251	277.341	432.19	1.55833	0.640005	0.000497491	0.00621103
ENSMUSG00000028124	Gclm	I	387.568	226.026	495.263	2.19118	1.13171	1.4296e-09	7.26618e-08
ENSMUSG00000028150	Rorc	I	3071.27	1868.91	3872.85	2.07225	1.0512	1.15712e-09	6.04238e-08
ENSMUSG00000028211	Trp53inp1	I	274.845	193.799	328.875	1.69699	0.762975	7.1349e-05	0.00119465
ENSMUSG00000028333	Anp32b	I	1319.47	965.951	1555.15	1.60996	0.687029	6.8125e-05	0.00115762
ENSMUSG00000028834	Trim63	I	10780.2	3424.35	15684	4.58015	2.1954	5.11684e-34	3.43045e-31
ENSMUSG00000028841	Cnksr1	I	1545.35	1062.52	1867.23	1.75735	0.813403	2.0223e-06	5.37837e-05
ENSMUSG00000028854	Slc9a1	I	353.238	260.531	415.043	1.59306	0.671805	0.000232319	0.00327999
ENSMUSG00000028862	Map3k6	I	104.765	46.8573	143.371	3.05973	1.61341	3.8186e-12	3.09713e-10
ENSMUSG00000028869	Gnl2	I	740.641	567.309	856.196	1.50922	0.593807	0.000739746	0.00841765
ENSMUSG00000028932	Psmc2	I	2707.03	1846.69	3280.59	1.77647	0.82901	1.21022e-06	3.4428e-05
ENSMUSG00000028954	Nub1	I	565.747	428.528	657.227	1.53369	0.617004	0.0005642	0.00682037
ENSMUSG00000028961	Pgd	I	297.919	201.768	362.019	1.79423	0.843365	7.24626e-06	0.000164421
ENSMUSG00000028967	Errfi1	I	805.948	466.526	1032.23	2.21259	1.14574	1.13178e-10	7.03425e-09
ENSMUSG00000028970	Abcb1b	I	210.905	156.816	246.965	1.57487	0.655234	0.000799429	0.0089983
ENSMUSG00000029014	Dnajc2	I	639.731	476.635	748.461	1.5703	0.651041	0.000242117	0.00339736
ENSMUSG00000029086	Prom1	I	77.1283	46.166	97.7698	2.11779	1.08256	8.05408e-06	0.000180247
ENSMUSG00000029205	Chrna9	I	10.2554	2.25081	15.5917	6.92716	2.79226	2.16241e-06	5.698e-05
ENSMUSG00000029321	Slc10a6	I	60.252	24.0521	84.3853	3.50844	1.81083	3.60626e-11	2.51471e-09
ENSMUSG00000029381	Shroom3	I	16.3411	7.56226	22.1936	2.93479	1.55326	0.000314631	0.00423943
ENSMUSG00000029415	Sdad1	I	468.411	354.872	544.103	1.53324	0.616582	0.000719644	0.00824715
ENSMUSG00000029416	Slc15a4	I	416.736	220.961	547.252	2.47669	1.30841	2.97731e-12	2.46728e-10
ENSMUSG00000029482	Aacs	I	223.763	75.9686	322.293	4.24245	2.0849	2.3208e-23	6.47332e-21
ENSMUSG00000029657	Hsph1	I	1604.06	1146.87	1908.85	1.6644	0.735005	2.29223e-05	0.000458285
ENSMUSG00000029683	Lmod2	I	2287.4	1330.49	2925.34	2.19869	1.13664	5.16085e-11	3.45143e-09
ENSMUSG00000029769	Ccdc136	I	281.606	205.965	332.034	1.61209	0.68893	0.000212507	0.00305306
ENSMUSG00000029816	Gpnmb	I	105.112	13.9164	165.909	11.9218	3.57554	8.29236e-39	7.90262e-36
ENSMUSG00000029994	Anxa4	I	216.791	159.233	255.164	1.60246	0.680286	0.000479051	0.00604712
ENSMUSG00000030022	Adamts9	I	216.283	139.785	267.282	1.91209	0.935153	2.34525e-06	6.12334e-05
ENSMUSG00000030087	Klf15	I	652.48	419.549	807.767	1.92532	0.9451	1.53557e-07	5.62845e-06
ENSMUSG00000030161	Gabarapl1	I	1010.59	578.704	1298.51	2.24382	1.16596	5.13621e-11	3.45143e-09
ENSMUSG00000030189	Ybx3	I	19981.4	13485.1	24312.2	1.80289	0.850308	5.6582e-07	1.81022e-05
ENSMUSG00000030521	Mphosph10	I	342.711	240.859	410.612	1.70478	0.769584	3.87854e-05	0.000720048
ENSMUSG00000030591	Psmd8	I	4805.81	3518.62	5663.94	1.6097	0.686794	4.51443e-05	0.000819477
ENSMUSG00000030595	Nfkbib	I	446.939	302.691	543.104	1.79425	0.843381	3.77836e-06	9.33247e-05
ENSMUSG00000030603	Psmc4	I	1860.11	1429.47	2147.21	1.50211	0.586986	0.000503583	0.00626615
ENSMUSG00000030699	Tbx6	I	20.0615	10.5579	26.3972	2.50023	1.32206	0.000718514	0.00824715
ENSMUSG00000030739	Myh14	I	1163.53	742.582	1444.16	1.94479	0.959613	4.51333e-08	1.8303e-06
ENSMUSG00000030748	Il4ra	I	270.401	116.85	372.768	3.19015	1.67362	7.47399e-17	1.00556e-14
ENSMUSG00000030852	Tacc2	I	13579.2	9140.36	16538.4	1.80938	0.855494	5.18162e-07	1.67867e-05
ENSMUSG00000030870	Ubfd1	I	591.496	436.654	694.724	1.59102	0.669951	0.000163662	0.0024434
ENSMUSG00000030967	Zranb1	I	2937.68	2040.36	3535.9	1.73298	0.793258	3.67939e-06	9.12745e-05
ENSMUSG00000031109	Enox2	I	170.254	87.8367	225.199	2.56383	1.3583	7.96495e-11	5.0604e-09
ENSMUSG00000031360	Ctps2	I	148.144	72.187	198.782	2.75371	1.46138	9.24977e-12	6.95923e-10
ENSMUSG00000031370	Zrsr2	I	279.261	205.866	328.191	1.5942	0.672831	0.000355717	0.00472472
ENSMUSG00000031380	Vegfd	I	170.18	61.2323	242.812	3.96543	1.98748	7.15988e-20	1.29969e-17
ENSMUSG00000031382	Asb11	I	3107.39	1978.68	3859.86	1.95072	0.964008	2.01828e-08	8.70982e-07
ENSMUSG00000031431	Tsc22d3	I	3926.98	2712.22	4736.82	1.74647	0.804445	2.67009e-06	6.83114e-05
ENSMUSG00000031490	Eif4ebp1	I	1270.62	551.581	1749.98	3.17267	1.6657	2.44425e-20	4.90395e-18
ENSMUSG00000031508	Ankrd10	I	460.168	315.606	556.544	1.76342	0.818373	6.63216e-06	0.000152914
ENSMUSG00000031584	Gsr	I	490.11	356.763	579.008	1.62295	0.698616	0.000109407	0.00172577
ENSMUSG00000031596	Slc7a2	I	1390.65	1000.47	1650.76	1.64998	0.722447	3.54854e-05	0.000671872
ENSMUSG00000031609	Sap30	I	78.7017	53.3483	95.604	1.79207	0.84163	0.000373112	0.00491579
ENSMUSG00000031636	Pdlim3	I	6276	4822.32	7245.11	1.50241	0.587279	0.00039998	0.00519792
ENSMUSG00000031666	Rbl2	I	1154.75	884.311	1335.05	1.5097	0.594265	0.000649508	0.00763389
ENSMUSG00000031762	Mt2	I	377.161	23.8106	612.728	25.7334	4.68557	2.00404e-83	1.14591e-79
ENSMUSG00000031765	Mt1	I	416.761	75.0325	644.581	8.59069	3.10277	2.8136e-49	4.59662e-46
ENSMUSG00000031812	Map1lc3b	I	3983.1	2772.8	4789.96	1.72748	0.78867	3.95045e-06	9.69472e-05
ENSMUSG00000031838	Ifi30	I	119.936	53.0745	164.511	3.09962	1.63209	3.86706e-13	3.65485e-11
ENSMUSG00000031889	D230025D16Rik	I	705.639	374.58	926.345	2.47302	1.30627	5.75669e-13	5.26668e-11
ENSMUSG00000031904	Slc7a6	I	351.602	251.966	418.027	1.65906	0.730367	8.73984e-05	0.0014258
ENSMUSG00000031934	Panx1	I	224.716	146.853	276.624	1.88368	0.913554	2.00447e-06	5.34338e-05
ENSMUSG00000032078	Zpr1	I	667.531	459.802	806.016	1.75296	0.809794	5.26265e-06	0.000124868
ENSMUSG00000032238	Rora	I	1978	1385.07	2373.29	1.71348	0.77693	7.45522e-06	0.000168828
ENSMUSG00000032411	Tfdp2	I	1522.58	985.968	1880.32	1.90708	0.931362	7.92065e-08	3.06015e-06
ENSMUSG00000032802	Srxn1	I	973.934	515.031	1279.87	2.48504	1.31327	1.52317e-13	1.50164e-11
ENSMUSG00000032806	Slc10a3	I	71.1958	42.1796	90.54	2.14653	1.10201	9.02818e-06	0.000198933
ENSMUSG00000033159	Cnppd1	I	434.643	307.254	519.569	1.69101	0.757882	2.9907e-05	0.000582335
ENSMUSG00000033249	Hsf4	I	189.235	124.977	232.073	1.85692	0.892915	8.33757e-06	0.000185143
ENSMUSG00000033323	Ctdp1	I	177.327	129.676	209.095	1.61245	0.689255	0.00056408	0.00682037
ENSMUSG00000033416	Gucd1	I	1780.85	1292.59	2106.36	1.62956	0.704482	3.89935e-05	0.000721568
ENSMUSG00000033538	Casp4	I	26.9937	13.3028	36.1209	2.7153	1.44111	3.06569e-05	0.000590223
ENSMUSG00000033685	Ucp2	I	160.579	98.1353	202.208	2.0605	1.04299	3.74595e-07	1.24894e-05
ENSMUSG00000033739	Fkbpl	I	90.2631	61.0287	109.753	1.79838	0.846696	0.000199658	0.00289802
ENSMUSG00000033793	Atp6v1h	I	394.454	222.003	509.422	2.29466	1.19828	1.5947e-10	9.70052e-09
ENSMUSG00000034158	Lrrc58	I	1311.88	587.715	1794.65	3.05361	1.61051	3.64417e-19	6.12864e-17
ENSMUSG00000034361	Cpne2	I	200.073	68.9417	287.494	4.17011	2.06008	2.96656e-22	7.06784e-20
ENSMUSG00000034457	Eda2r	I	902.687	356.23	1266.99	3.55667	1.83053	6.26432e-23	1.59197e-20
ENSMUSG00000034472	Rasd2	I	368.4	169.101	501.265	2.9643	1.56769	9.53275e-16	1.18496e-13
ENSMUSG00000034684	Sema3f	I	156.021	84.0313	204.015	2.42784	1.27968	1.44404e-09	7.30709e-08
ENSMUSG00000034898	Filip1	I	1433.31	1033.29	1699.99	1.64522	0.71828	3.49271e-05	0.000662399
ENSMUSG00000035105	Egln3	I	1221.87	463.223	1727.63	3.72959	1.89902	3.45931e-25	1.09891e-22
ENSMUSG00000035247	Hectd1	I	4407.03	3332.49	5123.4	1.53741	0.6205	0.000272067	0.00375314
ENSMUSG00000035299	Mid1	I	340.908	234.248	412.015	1.75888	0.814659	1.106e-05	0.000239096
ENSMUSG00000035399	Oser1	I	470.784	342.714	556.164	1.62282	0.698504	0.000112516	0.00176749
ENSMUSG00000035459	Stab2	I	408.805	307.033	476.653	1.55245	0.634544	0.000538751	0.00658243
ENSMUSG00000035530	Eif1	I	10363.2	7834.28	12049.2	1.53801	0.621066	0.000219869	0.00313519
ENSMUSG00000035673	Sbno2	I	240.841	134.841	311.508	2.31018	1.20801	1.19866e-09	6.23084e-08
ENSMUSG00000035828	Pim3	I	540.568	380.578	647.228	1.70064	0.766081	2.26014e-05	0.000453454
ENSMUSG00000035923	Myf6	I	1509.92	1130.81	1762.66	1.55876	0.6404	0.000188292	0.00275712
ENSMUSG00000036099	Vezt	I	832.861	634.428	965.15	1.52129	0.605297	0.000569037	0.00685539
ENSMUSG00000036390	Gadd45a	I	517.833	144.881	766.467	5.29031	2.40335	3.93855e-34	2.81508e-31
ENSMUSG00000036391	Sec24a	I	662.479	458.984	798.142	1.73893	0.798203	8.69323e-06	0.000191922
ENSMUSG00000036452	Arhgap26	I	128.522	52.9025	178.935	3.38235	1.75802	6.2952e-15	7.19919e-13
ENSMUSG00000036478	Btg1	I	264.928	186.502	317.213	1.70085	0.766259	6.31821e-05	0.00108004
ENSMUSG00000036693	Nop14	I	453.073	320.869	541.209	1.6867	0.754202	3.08593e-05	0.00059312
ENSMUSG00000036745	Ttll7	I	4446.12	3375.13	5160.11	1.52886	0.61246	0.000356183	0.00472542
ENSMUSG00000036752	Tubb4b	I	2576.24	1944.02	2997.72	1.54202	0.624823	0.000195326	0.00284554
ENSMUSG00000036833	Pnpla7	I	1392.14	956.314	1682.69	1.75956	0.815211	3.22875e-06	8.09736e-05
ENSMUSG00000036856	Wnt4	I	456.593	289.747	567.823	1.95972	0.970648	2.2772e-07	7.98835e-06
ENSMUSG00000037017	Zscan21	I	387.948	292.447	451.616	1.54427	0.626923	0.000575002	0.00691454
ENSMUSG00000037020	Wdr62	I	101.646	61.2561	128.572	2.09892	1.06965	1.99179e-06	5.322e-05
ENSMUSG00000037035	Inhbb	I	46.8771	10.476	71.1445	6.79118	2.76366	3.53367e-18	5.46095e-16
ENSMUSG00000037095	Lrg1	I	312.477	161.486	413.137	2.55835	1.35521	3.26909e-12	2.67038e-10
ENSMUSG00000037185	Krt80	I	26.4801	8.75547	38.2965	4.374	2.12895	6.25712e-09	2.93264e-07
ENSMUSG00000037447	Arid5a	I	128.191	64.5189	170.639	2.64479	1.40315	1.3543e-10	8.32678e-09
ENSMUSG00000037465	Klf10	I	598.838	253.479	829.077	3.27079	1.70964	4.71537e-20	8.71402e-18
ENSMUSG00000037470	Uggt1	I	1552.85	1169.2	1808.61	1.54688	0.629359	0.000273529	0.00376424
ENSMUSG00000037542	Aldh8a1	I	4.38292	0	7.30487	Inf	Inf	4.65279e-06	0.00011202
ENSMUSG00000037613	Tnfrsf23	I	136.031	67.0234	182.036	2.71601	1.44149	6.42159e-11	4.22053e-09
ENSMUSG00000037621	Atoh8	I	132.444	81.5898	166.348	2.03883	1.02774	1.58129e-06	4.39112e-05
ENSMUSG00000037820	Tgm2	I	1574.42	1181.73	1836.22	1.55384	0.635839	0.000230318	0.00325577
ENSMUSG00000037872	Ackr1	I	55.4893	27.7785	73.9632	2.66261	1.41284	1.84545e-07	6.59517e-06
ENSMUSG00000038007	Acer2	I	107.351	47.9132	146.976	3.06754	1.61708	3.07987e-12	2.53392e-10
ENSMUSG00000038178	Slc43a2	I	406.312	300.845	476.623	1.58428	0.66383	0.000258252	0.0035838
ENSMUSG00000038259	Gdf5	I	5.8339	0.505742	9.386	18.5589	4.21404	7.56165e-06	0.000170546
ENSMUSG00000038264	Sema7a	I	383.368	255.513	468.605	1.83398	0.874976	2.99512e-06	7.54453e-05
ENSMUSG00000038332	Sesn1	I	636.114	261.417	885.912	3.38889	1.76081	4.67918e-21	9.90947e-19
ENSMUSG00000038335	Tsr1	I	440.777	313.059	525.922	1.67995	0.748416	3.99741e-05	0.000734957
ENSMUSG00000038400	Pmepa1	I	290.269	193.021	355.101	1.8397	0.879473	3.45721e-06	8.63246e-05
ENSMUSG00000038520	Tbc1d17	I	732.891	535.556	864.448	1.61411	0.690741	9.54877e-05	0.00153586
ENSMUSG00000038546	Ranbp9	I	1183.63	655.091	1535.99	2.3447	1.2294	4.23952e-12	3.41431e-10
ENSMUSG00000038811	Gngt2	I	63.8279	42.3702	78.133	1.84406	0.882883	0.000416613	0.00539568
ENSMUSG00000038866	Zcchc2	I	325.41	215.673	398.569	1.84802	0.885984	2.83104e-06	7.19463e-05
ENSMUSG00000039041	Adrm1	I	1673.05	1170.12	2008.33	1.71635	0.779345	5.35739e-06	0.000126306
ENSMUSG00000039067	Psmd7	I	3203.02	2406.03	3734.35	1.55208	0.634202	0.00018147	0.0026709
ENSMUSG00000039126	Prune2	I	1175.55	802.616	1424.18	1.77442	0.827351	1.90534e-06	5.12366e-05
ENSMUSG00000039148	Sart1	I	591.036	452.423	683.445	1.51063	0.595153	0.000832393	0.00930522
ENSMUSG00000039634	Zfp189	I	94.7108	66.2624	113.676	1.71555	0.778671	0.000610889	0.00728481
ENSMUSG00000039703	Nploc4	I	2649.08	1807.09	3210.41	1.77656	0.829087	1.16213e-06	3.31425e-05
ENSMUSG00000039706	Ldb2	I	66.1656	44.4329	80.6542	1.81519	0.860122	0.000504097	0.00626615
ENSMUSG00000039756	Dnttip2	I	615.559	399.452	759.63	1.90168	0.927277	2.56207e-07	8.87875e-06
ENSMUSG00000039911	Spsb1	I	122.362	60.0244	163.921	2.73091	1.44938	6.55079e-11	4.28084e-09
ENSMUSG00000039960	Rhou	I	1103.92	560.269	1466.36	2.61724	1.38805	1.0175e-14	1.12972e-12
ENSMUSG00000040128	Pnrc1	I	1168.13	630.744	1526.38	2.41997	1.27499	8.86443e-13	7.98217e-11
ENSMUSG00000040136	Abcc8	I	59.3881	14.986	88.9896	5.93818	2.57002	1.06976e-18	1.72307e-16
ENSMUSG00000040170	Fmo2	I	428.147	294.939	516.952	1.75274	0.809614	1.1259e-05	0.00024294
ENSMUSG00000040265	Dnm3	I	99.7411	56.3916	128.641	2.28121	1.1898	2.93456e-07	1.00478e-05
ENSMUSG00000040435	Ppp1r15a	I	813.322	544.092	992.808	1.82471	0.867664	6.14183e-07	1.94565e-05
ENSMUSG00000040471	Ggt6	I	13.8	0.252825	22.8315	90.3055	6.49674	2.32709e-15	2.71668e-13
ENSMUSG00000040562	Gstm2	I	927.789	581.43	1158.69	1.99283	0.994821	2.18849e-08	9.40887e-07
ENSMUSG00000040809	Chil3	I	25.9178	0.949471	42.5633	44.8284	5.48634	2.6367e-23	7.17935e-21
ENSMUSG00000041057	Wdr43	I	621.721	452.747	734.37	1.62203	0.6978	8.63289e-05	0.00141238
ENSMUSG00000041096	Tspyl2	I	311.872	234.835	363.23	1.54675	0.629239	0.000710493	0.00818924
ENSMUSG00000041189	Chrnb1	I	835.532	638.783	966.698	1.51334	0.597738	0.000568261	0.0068551
ENSMUSG00000041417	Pik3r1	I	796.299	467.307	1015.63	2.17336	1.11993	3.36094e-10	1.961e-08
ENSMUSG00000041775	Mapk1ip1	I	598.892	439.956	704.849	1.60209	0.679956	0.000128586	0.00197384
ENSMUSG00000041777	Cir1	I	248.206	183.97	291.029	1.58193	0.66169	0.00053458	0.00653845
ENSMUSG00000041974	Spidr	I	33.8728	20.08	43.068	2.14482	1.10086	0.00035122	0.00467041
ENSMUSG00000042129	Rassf4	I	88.791	20.8183	134.106	6.44175	2.68745	2.37378e-24	6.96064e-22
ENSMUSG00000042354	Gnl3	I	576.244	398.079	695.021	1.74594	0.804003	7.10496e-06	0.000161981
ENSMUSG00000042622	Maff	I	53.2463	25.6653	71.6336	2.79107	1.48082	7.73896e-08	3.0103e-06
ENSMUSG00000042628	Zfyve1	I	695.895	430.229	873.006	2.02917	1.02089	1.18098e-08	5.31721e-07
ENSMUSG00000042680	Garem1	I	149.401	96.4975	184.67	1.91373	0.936385	7.57583e-06	0.000170546
ENSMUSG00000042719	Naa25	I	735.782	485.208	902.832	1.86071	0.895854	5.61843e-07	1.80484e-05
ENSMUSG00000042726	Trafd1	I	835.299	574.76	1008.99	1.7555	0.811882	3.92243e-06	9.64666e-05
ENSMUSG00000043004	Gng2	I	135.106	82.8623	169.935	2.05081	1.03619	9.73645e-07	2.83323e-05
ENSMUSG00000043091	Tuba1c	I	49.0042	26.2662	64.1628	2.44279	1.28853	4.08859e-06	9.99085e-05
ENSMUSG00000044068	Zrsr1	I	399.144	220.988	517.915	2.34363	1.22875	6.61347e-11	4.29725e-09
ENSMUSG00000044167	Foxo1	I	578.768	286.469	773.635	2.70059	1.43327	9.31998e-15	1.04493e-12
ENSMUSG00000044258	Ctla2a	I	360.165	172.125	485.524	2.82077	1.49609	7.8515e-15	8.89007e-13
ENSMUSG00000045092	S1pr1	I	826.81	582.928	989.399	1.69729	0.763234	1.57935e-05	0.000328389
ENSMUSG00000045349	Sh2d5	I	11.0557	1.95239	17.1246	8.7711	3.13276	1.61439e-07	5.84246e-06
ENSMUSG00000045795	Whamm	I	263.652	190.151	312.653	1.64424	0.717419	0.000161592	0.0024188
ENSMUSG00000046223	Plaur	I	21.7855	11.8558	28.4052	2.39588	1.26056	0.000700549	0.00810878
ENSMUSG00000047407	Tgif1	I	171.542	74.3879	236.311	3.17674	1.66755	3.04895e-15	3.522e-13
ENSMUSG00000048120	Entpd1	I	253.401	142.222	327.52	2.30288	1.20344	1.13361e-09	5.94677e-08
ENSMUSG00000048489	8430408G22Rik	I	220.738	116.948	289.931	2.47915	1.30984	2.26067e-11	1.59586e-09
ENSMUSG00000048546	Tob2	I	1249.53	853.723	1513.4	1.7727	0.82595	1.65092e-06	4.56035e-05
ENSMUSG00000048572	Tmem252	I	176.059	86.8669	235.521	2.71128	1.43898	4.9884e-12	3.90735e-10
ENSMUSG00000048756	Foxo3	I	519.702	355.022	629.488	1.7731	0.82627	4.78924e-06	0.000114581
ENSMUSG00000049323	Smcr8	I	663.823	507.127	768.287	1.51498	0.599299	0.000844893	0.00940262
ENSMUSG00000049550	Clip1	I	9046.71	6131.12	10990.4	1.79256	0.842025	7.73589e-07	2.34041e-05
ENSMUSG00000049800	Sertad2	I	440.971	290.184	541.496	1.86604	0.899983	8.77193e-07	2.62607e-05
ENSMUSG00000050071	Bex1	I	106.91	70.3753	131.267	1.86525	0.899366	5.9437e-05	0.00102988
ENSMUSG00000050244	Heatr1	I	284.737	212.176	333.111	1.56997	0.650741	0.000666432	0.00777685
ENSMUSG00000050335	Lgals3	I	44.4387	21.7227	59.5827	2.74288	1.45569	5.96693e-07	1.90043e-05
ENSMUSG00000050621	Rps27rt	I	1199.46	859.957	1425.79	1.65798	0.729423	2.70113e-05	0.000529847
ENSMUSG00000050708	Ftl1	I	1476.07	1130.22	1706.64	1.51001	0.594561	0.000490067	0.00615193
ENSMUSG00000051316	Taf7	I	200.802	145.354	237.767	1.63579	0.709984	0.000306041	0.00415171
ENSMUSG00000052560	Cpne8	I	82.8958	55.3592	101.254	1.82903	0.871076	0.000244928	0.0034326
ENSMUSG00000052934	Fbxo31	I	3185.85	2295.71	3779.27	1.64623	0.719164	2.59839e-05	0.000514104
ENSMUSG00000053332	Gas5	I	618.624	426.802	746.506	1.74907	0.806585	5.98294e-06	0.000139067
ENSMUSG00000054717	Hmgb2	I	86.8072	53.0979	109.28	2.05808	1.0413	8.0739e-06	0.000180338
ENSMUSG00000055538	Zcchc24	I	1733.9	1118.16	2144.39	1.91779	0.939448	6.95504e-08	2.7146e-06
ENSMUSG00000056493	Foxk1	I	558.998	398.5	665.996	1.67126	0.740935	3.96869e-05	0.000730852
ENSMUSG00000056501	Cebpb	I	130.489	81.0208	163.468	2.0176	1.01264	2.16747e-06	5.69821e-05
ENSMUSG00000056537	Rlim	I	417.538	297.701	497.43	1.6709	0.740627	5.35239e-05	0.000944598
ENSMUSG00000056737	Capg	I	140.851	99.4351	168.462	1.69419	0.760591	0.000227451	0.00322721
ENSMUSG00000056749	Nfil3	I	389.784	294.074	453.591	1.54244	0.62521	0.00068493	0.00795635
ENSMUSG00000057113	Npm1	I	1668.4	1221.1	1966.6	1.61051	0.687515	6.27856e-05	0.00107918
ENSMUSG00000057137	Tmem140	I	230.734	143.755	288.719	2.00841	1.00605	2.96255e-07	1.01125e-05
ENSMUSG00000057280	Musk	I	245.021	152.399	306.769	2.01293	1.0093	4.07322e-07	1.35018e-05
ENSMUSG00000058396	Gpr182	I	28.4553	14.0486	38.0598	2.70916	1.43785	3.00944e-05	0.000582335
ENSMUSG00000058624	Gda	I	347.251	197.827	446.867	2.25887	1.1756	8.10544e-10	4.39307e-08
ENSMUSG00000058638	Zfp110	I	344.315	257.815	401.982	1.55918	0.64079	0.000505175	0.00627273
ENSMUSG00000058799	Nap1l1	I	1629.56	1018.41	2036.99	2.00017	1.00012	9.81357e-09	4.48912e-07
ENSMUSG00000059149	Mfsd4a	I	421.512	302.532	500.831	1.65546	0.727236	7.00456e-05	0.00118148
ENSMUSG00000059890	Ube4a	I	1273.16	852.3	1553.73	1.82299	0.866306	7.21619e-07	2.21245e-05
ENSMUSG00000060036	Rpl3	I	604.247	456.926	702.462	1.53737	0.620461	0.000425913	0.00549125
ENSMUSG00000060591	Ifitm2	I	414.755	314.474	481.608	1.53147	0.614921	0.000721157	0.00824715
ENSMUSG00000062713	Sim2	I	486.788	368.117	565.902	1.53729	0.620388	0.000575873	0.00691773
ENSMUSG00000063808	Gpatch1	I	200.399	140.117	240.587	1.71705	0.779929	8.63192e-05	0.00141238
ENSMUSG00000064120	Mocs1	I	349.305	226.849	430.942	1.89969	0.925761	7.06118e-07	2.17659e-05
ENSMUSG00000067279	Ppp1r3c	I	7985.78	4885.06	10052.9	2.05789	1.04117	9.809e-10	5.24185e-08
ENSMUSG00000068742	Cry2	I	947.821	560.436	1206.08	2.15203	1.1057	5.5979e-10	3.12281e-08
ENSMUSG00000068749	Psma5	I	1092.6	807.713	1282.52	1.58784	0.667065	0.000127146	0.00195699
ENSMUSG00000069237	Fam8a1	I	697.446	532.26	807.57	1.51725	0.601456	0.000720958	0.00824715
ENSMUSG00000069372	Ctxn3	I	946.517	432.568	1289.15	2.98023	1.57542	5.98117e-18	8.88321e-16
ENSMUSG00000069682	Gm10275	I	198.315	144.351	234.291	1.62306	0.698714	0.000436035	0.0056028
ENSMUSG00000070056	Mfhas1	I	339.541	175.557	448.864	2.5568	1.35434	1.18228e-12	1.04585e-10
ENSMUSG00000070424	Art5	I	630.634	426.335	766.833	1.79866	0.846926	2.80347e-06	7.14041e-05
ENSMUSG00000071036	Gm10309	I	46.3915	0.990782	76.6586	77.3718	6.27374	4.12735e-39	4.29095e-36
ENSMUSG00000071072	Ptges3	I	820.261	593.711	971.294	1.63597	0.710146	5.06062e-05	0.000901197
ENSMUSG00000071392	Ect2l	I	8.81168	2.26356	13.1771	5.82139	2.54136	4.03804e-05	0.000741236
ENSMUSG00000071637	Cebpd	I	403.086	92.0168	610.465	6.63428	2.72994	2.1519e-40	2.46091e-37
ENSMUSG00000071713	Csf2rb	I	175.742	26.0218	275.555	10.5894	3.40455	2.03852e-44	2.91406e-41
ENSMUSG00000071714	Csf2rb2	I	144.466	32.3665	219.198	6.77238	2.75966	8.12039e-31	3.86937e-28
ENSMUSG00000072720	Myo18b	I	9065.67	6379.39	10856.5	1.70181	0.76707	5.01467e-06	0.000119475
ENSMUSG00000072949	Acot1	I	8.13353	1.94454	12.2595	6.30461	2.65641	6.03587e-05	0.00104427
ENSMUSG00000073375	Lrrc30	I	2423.77	1720.41	2892.68	1.68139	0.749652	1.07304e-05	0.000232852
ENSMUSG00000073599	Ecscr	I	185.469	121.724	227.966	1.87281	0.905208	6.37148e-06	0.000147499
ENSMUSG00000074063	Osgin1	I	310.833	203.077	382.671	1.88437	0.914082	1.58628e-06	4.39243e-05
ENSMUSG00000074577	Ripor3	I	37.3784	5.44323	58.6686	10.7783	3.43005	2.16445e-20	4.42011e-18
ENSMUSG00000074623	Gm826	I	18.5913	9.09519	24.9221	2.74014	1.45425	0.000292223	0.00400703
ENSMUSG00000074794	Arrdc3	I	1833.76	700.167	2589.49	3.6984	1.8869	2.76462e-25	9.29888e-23
ENSMUSG00000074971	Fibin	I	95.3755	60.8529	118.391	1.94552	0.960157	3.10474e-05	0.000595735
ENSMUSG00000075033	Nxpe3	I	45.007	26.6813	57.2242	2.14474	1.1008	0.000102516	0.00163284
ENSMUSG00000075225	Ccdc162	I	31.5694	15.6945	42.1527	2.68582	1.42536	1.51388e-05	0.000315351
ENSMUSG00000075602	Ly6a	I	790.845	507.252	979.907	1.9318	0.949943	1.41568e-07	5.22248e-06
ENSMUSG00000078515	Ddi2	I	1041.59	695.154	1272.54	1.83059	0.872307	8.6344e-07	2.59168e-05
ENSMUSG00000078566	Bnip3	I	4241.06	2887.92	5143.16	1.78092	0.832626	1.05589e-06	3.057e-05
ENSMUSG00000079018	Ly6c1	I	1054.79	794.764	1228.14	1.54528	0.627871	0.000345446	0.00460433
ENSMUSG00000079139	Gm4204	I	62.0424	35.2848	79.8807	2.26389	1.1788	4.59134e-06	0.000110773
ENSMUSG00000084940	Gm15935	I	140.959	99.8505	168.365	1.68617	0.753753	0.000386783	0.00505384
ENSMUSG00000086320	Gm12840	I	63.1144	32.0024	83.8557	2.6203	1.38973	7.99197e-08	3.07349e-06
ENSMUSG00000086564	Cd101	I	7.41475	0.232215	12.2031	52.5508	5.71564	1.73219e-08	7.58977e-07
ENSMUSG00000086765	Gm11827	I	35.8907	19.8336	46.5954	2.34931	1.23224	5.54975e-05	0.000971861
ENSMUSG00000086801	Gm15943	I	133.923	29.2672	203.694	6.95978	2.79904	1.02306e-30	4.67991e-28
ENSMUSG00000086841	2410006H16Rik	I	202.882	72.9629	289.494	3.96769	1.9883	4.36716e-21	9.42317e-19
ENSMUSG00000086918	4930429F24Rik	I	586.703	439.068	685.126	1.56041	0.641923	0.000302518	0.00411775
ENSMUSG00000086938	4930481A15Rik	I	89.4605	54.5911	112.707	2.06456	1.04583	7.18117e-06	0.000163268
ENSMUSG00000087236	Kif28	I	9.41932	0.986499	15.0412	15.247	3.93046	3.6335e-08	1.4947e-06
ENSMUSG00000087528	9830144P21Rik	I	24.7148	14.0026	31.8563	2.27502	1.18588	0.000635186	0.00748094
ENSMUSG00000087590	Epb41l4aos	I	47.8993	28.6578	60.7269	2.11903	1.08341	9.02658e-05	0.00146631
ENSMUSG00000090733	Rps27	I	1200.02	881.856	1412.14	1.60132	0.679265	9.36097e-05	0.00151417
ENSMUSG00000097357	Gm16793	I	13.7746	4.954	19.6551	3.96751	1.98823	3.40034e-05	0.000647027
ENSMUSG00000097624	Gm5091	I	47.6397	27.3039	61.1969	2.24132	1.16435	3.62468e-05	0.000680654
ENSMUSG00000097815	Gm26809	I	519.591	395.143	602.557	1.52491	0.608723	0.000593295	0.00711208
ENSMUSG00000098708	Gm27252	I	40.3422	22.9576	51.9319	2.26208	1.17765	6.74208e-05	0.00114736
ENSMUSG00000000204	Slfn4	II	31.9683	1.73712	52.1224	30.005	4.90713	2.88529e-25	9.42747e-23
ENSMUSG00000000682	Cd52	II	14.6923	4.41524	21.5437	4.87939	2.2867	2.54913e-06	6.55098e-05
ENSMUSG00000001227	Sema6b	II	83.8253	45.9036	109.107	2.37686	1.24906	2.31712e-07	8.10354e-06
ENSMUSG00000005718	Tfap4	II	123.303	88.6489	146.405	1.65152	0.723791	0.000908626	0.00993408
ENSMUSG00000005800	Mmp8	II	13.3654	0.94528	21.6454	22.8985	4.51718	6.46011e-12	4.99175e-10
ENSMUSG00000009585	Apobec3	II	103.841	71.7896	125.208	1.7441	0.802479	0.000313981	0.00423929
ENSMUSG00000009687	Fxyd5	II	179.508	86.5706	241.467	2.78925	1.47988	1.70947e-12	1.44812e-10
ENSMUSG00000015143	Actn1	II	172.003	107.951	214.704	1.9889	0.991973	1.53698e-06	4.28705e-05
ENSMUSG00000016756	Cmah	II	79.5881	35.1665	109.202	3.1053	1.63473	8.78633e-11	5.5209e-09
ENSMUSG00000017737	Mmp9	II	23.1866	8.41093	33.037	3.92787	1.97375	2.97116e-07	1.01125e-05
ENSMUSG00000018339	Gpx3	II	3950.33	1790.66	5390.11	3.01012	1.58982	6.16974e-19	1.02257e-16
ENSMUSG00000019590	Cyb561	II	110.578	77.349	132.73	1.71599	0.779044	0.000419934	0.00543107
ENSMUSG00000020737	Jpt1	II	616.077	436.992	735.466	1.68302	0.751053	2.97055e-05	0.000579713
ENSMUSG00000021453	Gadd45g	II	763.265	542.398	910.509	1.67867	0.747321	1.83614e-05	0.000376309
ENSMUSG00000021957	Tkt	II	240.276	137.001	309.126	2.25637	1.174	2.97893e-09	1.44966e-07
ENSMUSG00000021998	Lcp1	II	76.2868	48.665	94.7013	1.94598	0.960501	8.54084e-05	0.00140335
ENSMUSG00000022074	Tnfrsf10b	II	40.4437	25.2699	50.5596	2.00079	1.00057	0.000668677	0.0077951
ENSMUSG00000022146	Osmr	II	241.642	132.986	314.078	2.36173	1.23985	5.47601e-10	3.06979e-08
ENSMUSG00000022220	Adcy4	II	275.291	195.881	328.231	1.67566	0.744734	9.53628e-05	0.00153586
ENSMUSG00000022651	Retnlg	II	29.9796	0.232215	49.8112	214.504	7.74486	3.45707e-30	1.52058e-27
ENSMUSG00000023367	Tmem176a	II	52.6997	31.0383	67.1406	2.16316	1.11314	3.80506e-05	0.000707602
ENSMUSG00000024014	Pim1	II	159.343	112.252	190.736	1.69918	0.764837	0.000257389	0.00357655
ENSMUSG00000024349	Tmem173	II	96.1435	51.0377	126.214	2.47295	1.30623	2.46987e-08	1.04227e-06
ENSMUSG00000024691	Fam111a	II	50.6899	30.4789	64.164	2.10519	1.07395	8.98853e-05	0.0014622
ENSMUSG00000025270	Alas2	II	47.2072	27.6103	60.2719	2.18295	1.12628	5.37718e-05	0.00094751
ENSMUSG00000025491	Ifitm1	II	42.4227	7.18393	65.9153	9.17539	3.19777	3.21657e-20	6.34219e-18
ENSMUSG00000025902	Sox17	II	164.864	117.175	196.657	1.67832	0.74702	0.000238861	0.00335992
ENSMUSG00000026110	Mgat4a	II	187.513	138.388	220.263	1.59163	0.670508	0.000890534	0.00978107
ENSMUSG00000026180	Cxcr2	II	23.584	4.19115	36.5125	8.7118	3.12297	4.87179e-13	4.56671e-11
ENSMUSG00000026395	Ptprc	II	34.6209	11.6159	49.9576	4.30081	2.10461	4.74178e-10	2.67128e-08
ENSMUSG00000026459	Myog	II	52.9202	29.8324	68.3121	2.28986	1.19526	1.3273e-05	0.00027954
ENSMUSG00000026475	Rgs16	II	14.7944	6.65776	20.2188	3.03688	1.60259	0.000348796	0.00464358
ENSMUSG00000026480	Ncf2	II	17.0936	8.54028	22.7957	2.6692	1.41641	0.00075727	0.00859994
ENSMUSG00000026580	Selp	II	66.1672	15.1679	100.167	6.60385	2.72331	2.89904e-21	6.50067e-19
ENSMUSG00000026773	Pfkfb3	II	6017.83	3485.8	7705.85	2.21064	1.14446	6.93641e-11	4.45645e-09
ENSMUSG00000026822	Lcn2	II	40.8968	6.4582	63.8559	9.88757	3.30562	1.4968e-20	3.11227e-18
ENSMUSG00000027313	Chac1	II	1654.31	1257.35	1918.95	1.52619	0.609937	0.000604171	0.00721702
ENSMUSG00000027360	Hdc	II	20.5213	4.03352	31.5132	7.81281	2.96584	2.35522e-11	1.65241e-09
ENSMUSG00000027398	Il1b	II	13.924	1.49224	22.2119	14.8849	3.89578	4.02872e-11	2.77545e-09
ENSMUSG00000028195	Cyr61	II	717.854	446.102	899.022	2.01528	1.01098	1.23547e-08	5.51906e-07
ENSMUSG00000028381	Ugcg	II	234.969	151.434	290.659	1.91938	0.94064	1.3523e-06	3.79972e-05
ENSMUSG00000028525	Pde4b	II	2225.29	1685.19	2585.36	1.53416	0.617452	0.000333621	0.00446755
ENSMUSG00000028599	Tnfrsf1b	II	103.347	67.5397	127.218	1.8836	0.913495	5.64723e-05	0.000985981
ENSMUSG00000028859	Csf3r	II	59.5129	5.24411	95.6922	18.2475	4.18963	1.54488e-33	9.29856e-31
ENSMUSG00000029135	Fosl2	II	238.058	166.282	285.908	1.71942	0.781921	5.55786e-05	0.000971861
ENSMUSG00000029659	Medag	II	77.3393	50.1302	95.4787	1.90461	0.929499	0.000103869	0.00164978
ENSMUSG00000030579	Tyrobp	II	28.3693	13.3525	38.3804	2.87439	1.52326	8.27652e-06	0.000184144
ENSMUSG00000030707	Coro1a	II	42.6558	24.0724	55.0447	2.28663	1.19322	3.80531e-05	0.000707602
ENSMUSG00000030786	Itgam	II	17.8692	6.38396	25.5261	3.99847	1.99945	4.70879e-06	0.00011313
ENSMUSG00000031803	B3gnt3	II	119.511	59.8186	159.306	2.66314	1.41313	3.7843e-10	2.17474e-08
ENSMUSG00000031805	Jak3	II	170.107	124.559	200.472	1.60945	0.68657	0.000814364	0.00913046
ENSMUSG00000032372	Plscr2	II	22.8447	12.3952	29.811	2.40504	1.26606	0.000569484	0.00685539
ENSMUSG00000032484	Ngp	II	23.3382	0.464431	38.5874	83.0854	6.37652	4.47308e-23	1.16259e-20
ENSMUSG00000032496	Ltf	II	18.8337	1.89903	30.1234	15.8625	3.98755	4.2248e-14	4.39225e-12
ENSMUSG00000032548	Slco2a1	II	49.7196	31.7486	61.7003	1.9434	0.958586	0.000442496	0.0056486
ENSMUSG00000032883	Acsl3	II	423.461	279.824	519.22	1.85552	0.891825	2.05403e-06	5.43746e-05
ENSMUSG00000033083	Tbc1d4	II	339.671	194.075	436.734	2.25033	1.17014	1.47929e-09	7.45248e-08
ENSMUSG00000033220	Rac2	II	20.8307	8.44519	29.0877	3.44429	1.78421	5.44901e-06	0.000127957
ENSMUSG00000034040	Galnt17	II	228.624	157.996	275.71	1.74504	0.803261	5.74379e-05	0.000999786
ENSMUSG00000034845	Plvap	II	398.286	239.699	504.011	2.10268	1.07223	1.24834e-08	5.55486e-07
ENSMUSG00000035711	Dok3	II	22.495	12.2373	29.3335	2.39706	1.26126	0.000544249	0.00663543
ENSMUSG00000036256	Igfbp7	II	1048.05	793.256	1217.92	1.53534	0.61856	0.00038166	0.00499961
ENSMUSG00000037936	Scarb1	II	632.124	450.374	753.29	1.67259	0.742082	3.89737e-05	0.000721568
ENSMUSG00000038296	Galnt18	II	92.6221	65.3821	110.782	1.69438	0.760758	0.000886134	0.00976284
ENSMUSG00000038624	Nepn	II	38.3843	11.172	56.5258	5.05958	2.33902	1.77177e-12	1.47898e-10
ENSMUSG00000039529	Atp8b1	II	63.9341	31.4265	85.6059	2.724	1.44573	3.45034e-08	1.44535e-06
ENSMUSG00000041378	Cldn5	II	275.712	192.744	331.023	1.71743	0.780248	2.68991e-05	0.000528553
ENSMUSG00000042659	Arrdc4	II	181.073	124.854	218.552	1.75046	0.807733	5.23641e-05	0.000927495
ENSMUSG00000044320	1700001O22Rik	II	257.956	184.893	306.664	1.65861	0.729973	0.000167073	0.00249107
ENSMUSG00000046818	Ddit4l	II	6716.96	4956.77	7890.42	1.59185	0.670701	9.43703e-05	0.00152217
ENSMUSG00000047798	Cd300lf	II	14.1858	3.46577	21.3325	6.15521	2.62181	2.82024e-07	9.68535e-06
ENSMUSG00000048163	Selplg	II	20.1193	7.70724	28.394	3.68407	1.8813	3.36368e-06	8.41729e-05
ENSMUSG00000050105	Grrp1	II	103.125	34.9092	148.603	4.25684	2.08978	1.60545e-17	2.23901e-15
ENSMUSG00000051726	Kcnf1	II	113.324	57.9817	150.219	2.59079	1.37339	1.39565e-09	7.1317e-08
ENSMUSG00000052305	Hbb-bs	II	972.77	704.601	1151.55	1.63433	0.708698	6.91091e-05	0.0011674
ENSMUSG00000052837	Junb	II	202.771	104.164	268.509	2.57776	1.36612	1.72746e-11	1.25603e-09
ENSMUSG00000053113	Socs3	II	93.1461	50.2268	121.759	2.42418	1.2775	4.95863e-08	1.99672e-06
ENSMUSG00000053175	Bcl3	II	30.9125	13.9986	42.1884	3.01376	1.59156	1.88814e-06	5.09264e-05
ENSMUSG00000053626	Tll1	II	17.9273	5.96583	25.9015	4.34165	2.11824	1.07824e-06	3.11384e-05
ENSMUSG00000054855	Rnd1	II	39.0104	23.471	49.3699	2.10344	1.07275	0.000238728	0.00335992
ENSMUSG00000054863	Fam19a5	II	128.181	91.2712	152.788	1.674	0.743296	0.000564786	0.00682037
ENSMUSG00000055148	Klf2	II	291.302	221.158	338.064	1.52861	0.612221	0.000711797	0.00818924
ENSMUSG00000056054	S100a8	II	162.129	3.15968	268.108	84.8529	6.40689	5.00832e-81	1.90917e-77
ENSMUSG00000056071	S100a9	II	242.38	7.18506	399.176	55.5564	5.79588	1.59673e-88	1.82602e-84
ENSMUSG00000057719	Sh3rf2	II	503.621	361.083	598.645	1.65792	0.72937	8.37182e-05	0.00137954
ENSMUSG00000058099	Nfam1	II	12.3284	3.66043	18.107	4.94669	2.30646	1.49646e-05	0.000312862
ENSMUSG00000058818	Pirb	II	25.8986	13.2655	34.3206	2.58722	1.3714	0.000115677	0.00181217
ENSMUSG00000062593	Lilrb4a	II	14.7634	6.13988	20.5124	3.34085	1.74022	0.000144186	0.00217535
ENSMUSG00000068392	Rnase13	II	13.8496	4.98675	19.7582	3.96213	1.98628	3.74537e-05	0.000699869
ENSMUSG00000069763	Tmem100	II	662.522	372.401	855.936	2.29842	1.20064	6.68077e-11	4.31646e-09
ENSMUSG00000069792	Wfdc17	II	21.189	5.2194	31.8353	6.09942	2.60867	7.75962e-10	4.22567e-08
ENSMUSG00000072620	Slfn2	II	37.4844	20.1549	49.0374	2.43302	1.28275	2.54074e-05	0.000505321
ENSMUSG00000073418	C4b	II	49.1094	28.4484	62.8834	2.21043	1.14433	3.67948e-05	0.000688682
ENSMUSG00000073940	Hbb-bt	II	185.873	129.555	223.419	1.72451	0.786186	0.000126954	0.00195667
ENSMUSG00000074634	Tmem267	II	62.759	41.5639	76.8891	1.8499	0.887448	0.000604574	0.00721702
ENSMUSG00000085411	Gm14319	II	40.3463	22.0445	52.5475	2.3837	1.2532	2.25394e-05	0.000453007
ENSMUSG00000086866	4930512H18Rik	II	104.267	71.9084	125.839	1.74999	0.807343	0.000436639	0.00560427
ENSMUSG00000087259	2610035D17Rik	II	133.649	76.038	172.056	2.26276	1.17808	5.17458e-08	2.0619e-06
ENSMUSG00000090698	Apold1	II	100.516	62.4829	125.871	2.01449	1.01042	3.8338e-06	9.449e-05
ENSMUSG00000000168	Dlat	III	3433.6	4445.27	2759.16	0.620696	-0.688042	2.82306e-05	0.000551872
ENSMUSG00000004891	Nes	III	594.42	770.102	477.299	0.619787	-0.690156	8.55962e-05	0.00140442
ENSMUSG00000008318	Relt	III	420.559	531.616	346.521	0.651826	-0.617442	0.000421797	0.00544433
ENSMUSG00000012819	Cdh23	III	113.543	163.778	80.0525	0.488788	-1.03272	9.50772e-07	2.78082e-05
ENSMUSG00000013236	Ptprs	III	435.759	582.921	337.652	0.579241	-0.787764	6.95533e-06	0.000159401
ENSMUSG00000014606	Slc25a11	III	4672.36	5850.8	3886.74	0.66431	-0.590072	0.000330467	0.00443571
ENSMUSG00000016327	Atp1b4	III	112.233	153.406	84.7852	0.552686	-0.855467	6.86035e-05	0.00116058
ENSMUSG00000018893	Mb	III	57799.7	75973	45684.2	0.601321	-0.733792	7.04276e-06	0.000161082
ENSMUSG00000019850	Tnfaip3	III	71.1983	95.7077	54.8587	0.57319	-0.802915	0.000612155	0.0072923
ENSMUSG00000019863	Qrsl1	III	375.654	473.323	310.542	0.656088	-0.60804	0.000582038	0.00698446
ENSMUSG00000020150	Gamt	III	94.71	140.283	64.3281	0.45856	-1.12482	3.0253e-07	1.02359e-05
ENSMUSG00000020431	Adcy1	III	56.3979	79.5023	40.995	0.515645	-0.955549	0.000130997	0.00200547
ENSMUSG00000020475	Pgam2	III	26324.4	34300.3	21007.2	0.612449	-0.707338	1.50062e-05	0.000313158
ENSMUSG00000020623	Map2k6	III	380.262	508.705	294.632	0.579181	-0.787914	5.95791e-06	0.000138767
ENSMUSG00000020661	Dnmt3a	III	1190.66	1531.46	963.457	0.62911	-0.668615	6.08394e-05	0.001051
ENSMUSG00000020674	Pxdn	III	295.47	373.394	243.52	0.652179	-0.616661	0.000876842	0.00967912
ENSMUSG00000020961	Ston2	III	576.695	727.651	476.057	0.654238	-0.612112	0.000329352	0.00442593
ENSMUSG00000021265	Slc25a29	III	100.272	131.591	79.3919	0.603322	-0.729	0.000631498	0.00746054
ENSMUSG00000021281	Tnfaip2	III	914.164	1215.41	713.336	0.586911	-0.768785	6.56452e-06	0.00015166
ENSMUSG00000021622	Ckmt2	III	20837.2	30003.6	14726.2	0.490812	-1.02676	2.83691e-10	1.68098e-08
ENSMUSG00000021906	Oxnad1	III	447.462	563.752	369.936	0.656204	-0.607783	0.000519903	0.00639637
ENSMUSG00000021994	Wnt5a	III	66.2152	97.3357	45.4683	0.467128	-1.09811	3.60903e-06	8.97351e-05
ENSMUSG00000022186	Oxct1	III	4875.56	6220.59	3978.87	0.63963	-0.644692	6.83523e-05	0.0011583
ENSMUSG00000022551	Cyc1	III	6553.6	8269.42	5409.72	0.654184	-0.612231	0.000192065	0.0028016
ENSMUSG00000022594	Lynx1	III	3597.16	4800.49	2794.94	0.582218	-0.780368	1.92001e-06	5.14221e-05
ENSMUSG00000022803	Popdc2	III	835.901	1063.19	684.372	0.643695	-0.635552	0.000177714	0.00262237
ENSMUSG00000022899	Slc15a2	III	76.323	111.829	52.6526	0.470833	-1.08671	9.97901e-06	0.000218203
ENSMUSG00000023019	Gpd1	III	8060.65	10144.7	6671.28	0.657611	-0.604693	0.000191591	0.00279858
ENSMUSG00000023249	Parp3	III	1344.76	1702.75	1106.1	0.649597	-0.622383	0.000220545	0.00314092
ENSMUSG00000023328	Ache	III	531.833	708.874	413.806	0.583751	-0.776576	8.02456e-06	0.000179939
ENSMUSG00000023336	Wfdc1	III	795.118	1027.63	640.109	0.622896	-0.682937	5.10169e-05	0.000905947
ENSMUSG00000023456	Tpi1	III	29642.6	39406.8	23133.1	0.587033	-0.768487	2.38617e-06	6.20187e-05
ENSMUSG00000023951	Vegfa	III	4060.75	5166.06	3323.88	0.643407	-0.636196	0.000125949	0.00194905
ENSMUSG00000024411	Aqp4	III	645.18	813.274	533.118	0.65552	-0.609287	0.000308846	0.00417984
ENSMUSG00000024955	Esrra	III	1379.32	1797.97	1100.22	0.611923	-0.708577	2.15918e-05	0.000437033
ENSMUSG00000025092	Hspa12a	III	82.3633	119.969	57.2926	0.47756	-1.06625	2.25363e-06	5.91112e-05
ENSMUSG00000025150	Cbr2	III	232.49	334.279	164.63	0.492492	-1.02183	3.54473e-08	1.46875e-06
ENSMUSG00000025172	Ankrd2	III	764.597	1184.44	484.704	0.409228	-1.28902	2.21638e-13	2.12996e-11
ENSMUSG00000025271	Pfkfb1	III	944.918	1240.25	748.033	0.603133	-0.729452	1.58572e-05	0.000329117
ENSMUSG00000025425	St8sia5	III	466.476	601.433	376.505	0.626013	-0.675736	0.000116662	0.0018251
ENSMUSG00000025777	Gdap1	III	307.763	445.601	215.871	0.48445	-1.04558	4.3848e-09	2.08936e-07
ENSMUSG00000025795	Rassf3	III	821.437	1042.07	674.35	0.647127	-0.627879	0.000206454	0.00298108
ENSMUSG00000026147	Col9a1	III	73.4629	101.887	54.5133	0.535035	-0.902295	0.000104706	0.00166078
ENSMUSG00000026389	Steap3	III	444.649	581.469	353.436	0.607832	-0.718256	4.26114e-05	0.000775961
ENSMUSG00000026888	Grb14	III	299.436	416.963	221.084	0.530226	-0.915321	4.29814e-07	1.41246e-05
ENSMUSG00000027004	Frzb	III	118.04	156.479	92.4133	0.590578	-0.7598	0.000219507	0.00313519
ENSMUSG00000027253	Lrp4	III	219.773	284.337	176.73	0.621552	-0.686052	0.000199689	0.00289802
ENSMUSG00000027333	Smox	III	3742.16	5670.65	2456.5	0.433195	-1.20691	1.62871e-13	1.59196e-11
ENSMUSG00000027832	Ptx3	III	129.458	172.881	100.51	0.581385	-0.782434	0.000111579	0.00175759
ENSMUSG00000027887	Sypl2	III	5641.89	7070.84	4689.25	0.663181	-0.592525	0.000258538	0.0035838
ENSMUSG00000027955	Fam198b	III	130.937	187.651	93.1271	0.496278	-1.01078	9.11637e-07	2.6732e-05
ENSMUSG00000028116	Myoz2	III	428.344	606.144	309.811	0.511117	-0.968273	5.02486e-08	2.00924e-06
ENSMUSG00000028339	Col15a1	III	357.177	490.957	267.991	0.545855	-0.873411	1.42417e-06	3.9821e-05
ENSMUSG00000028763	Hspg2	III	2724.15	3425.68	2256.47	0.658692	-0.602325	0.000339299	0.00453827
ENSMUSG00000028885	Smpdl3b	III	65.7866	92.0879	48.2525	0.523983	-0.932408	8.05717e-05	0.00132961
ENSMUSG00000028944	Prkag2	III	185.453	264.546	132.724	0.501706	-0.995086	2.2312e-07	7.85107e-06
ENSMUSG00000029122	Evc	III	447.888	604.746	343.317	0.567704	-0.816789	3.68784e-06	9.12859e-05
ENSMUSG00000030089	Slc41a3	III	1486.47	1874.9	1227.52	0.654716	-0.61106	0.000202033	0.00292461
ENSMUSG00000030098	Grip2	III	117.41	159.804	89.1479	0.557857	-0.842032	6.13164e-05	0.00105605
ENSMUSG00000030309	Caprin2	III	48.4739	66.6494	36.357	0.545496	-0.874359	0.000660857	0.00773547
ENSMUSG00000030323	Ift122	III	145.736	191.609	115.154	0.600981	-0.73461	0.000225974	0.00321023
ENSMUSG00000030433	Sbk2	III	2051.19	3236.77	1260.8	0.389523	-1.36022	3.58527e-16	4.65922e-14
ENSMUSG00000030470	Csrp3	III	446.397	708.12	271.914	0.383994	-1.38084	8.21487e-14	8.31374e-12
ENSMUSG00000031133	Arhgef6	III	981.17	1245.47	804.972	0.646321	-0.629678	0.000210874	0.00303722
ENSMUSG00000031216	Stard8	III	350.793	439.631	291.568	0.66321	-0.592462	0.000804044	0.00904134
ENSMUSG00000031239	Itm2a	III	1216.98	1647.84	929.729	0.564209	-0.825698	7.55192e-07	2.29364e-05
ENSMUSG00000031312	Itgb1bp2	III	1588.67	2174.26	1198.28	0.55112	-0.859561	2.18104e-07	7.69825e-06
ENSMUSG00000031385	Plxnb3	III	20.795	32.6229	12.9098	0.395728	-1.33742	0.000128065	0.00196848
ENSMUSG00000031790	Mmp15	III	339.043	430.678	277.954	0.645386	-0.631765	0.000431058	0.00555133
ENSMUSG00000031840	Rab3a	III	364.277	489.116	281.051	0.57461	-0.799344	6.90407e-06	0.000158544
ENSMUSG00000031910	Has3	III	61.968	93.7231	40.7979	0.435303	-1.19991	6.7632e-07	2.11901e-05
ENSMUSG00000031924	Cyb5b	III	1645.8	2080.19	1356.21	0.651964	-0.617136	0.000214524	0.00307716
ENSMUSG00000032014	Oaf	III	46.0346	66.275	32.5411	0.491	-1.0262	0.000107259	0.00169891
ENSMUSG00000032177	Pde4a	III	1174.48	1628.49	871.808	0.535347	-0.901452	6.51211e-08	2.56855e-06
ENSMUSG00000032192	Gnb5	III	238.162	311.53	189.25	0.607486	-0.719078	0.000118065	0.00184452
ENSMUSG00000032279	Idh3a	III	10744.9	13853.3	8672.62	0.626031	-0.675694	3.58657e-05	0.00067795
ENSMUSG00000032536	Trak1	III	3042.79	3860.45	2497.68	0.646992	-0.628181	0.000126322	0.00194955
ENSMUSG00000033196	Myh2	III	6045.79	9446.98	3778.34	0.399952	-1.3221	8.01568e-16	1.00733e-13
ENSMUSG00000033705	Stard9	III	113.933	154.355	86.9857	0.563545	-0.827398	9.19386e-05	0.00149136
ENSMUSG00000033849	B3galt2	III	19.682	29.9202	12.8566	0.429695	-1.21861	0.000655738	0.00769131
ENSMUSG00000033871	Ppargc1b	III	109.267	143.213	86.6367	0.60495	-0.725112	0.000540833	0.00660082
ENSMUSG00000034164	Emid1	III	52.9435	77.5355	36.5488	0.471382	-1.08503	1.28108e-05	0.000271303
ENSMUSG00000034714	Ttyh2	III	211.058	280.678	164.645	0.586599	-0.769554	4.91499e-05	0.000879622
ENSMUSG00000034926	Dhcr24	III	61.8437	88.3313	44.1852	0.500221	-0.999361	3.23085e-05	0.000617859
ENSMUSG00000035275	Raver2	III	493.1	675.706	371.362	0.549591	-0.863569	7.40887e-07	2.26545e-05
ENSMUSG00000035513	Ntng2	III	160.879	210.179	128.012	0.609059	-0.715345	0.00030828	0.00417712
ENSMUSG00000035967	Ints6l	III	159.865	208.181	127.655	0.613193	-0.705587	0.000382118	0.00499989
ENSMUSG00000036306	Lzts1	III	50.7347	70.9272	37.273	0.525511	-0.928208	0.00024818	0.00346543
ENSMUSG00000037139	Myom3	III	236.509	342.116	166.104	0.48552	-1.0424	2.34055e-08	9.92035e-07
ENSMUSG00000038119	Cdon	III	170.077	217.66	138.354	0.635644	-0.653709	0.000874613	0.00966525
ENSMUSG00000038201	Kcna7	III	3596.49	4884.32	2737.93	0.560555	-0.835072	4.14451e-07	1.36985e-05
ENSMUSG00000038302	Afg1l	III	247.812	320.469	199.374	0.62213	-0.684711	0.000219771	0.00313519
ENSMUSG00000038375	Trp53inp2	III	9711.56	12495.7	7855.45	0.628651	-0.669669	3.65697e-05	0.000685593
ENSMUSG00000038582	Pptc7	III	2049.37	2652.13	1647.53	0.62121	-0.686846	3.04602e-05	0.000587424
ENSMUSG00000038777	Sema6c	III	1540.64	2058.2	1195.6	0.580895	-0.783652	2.43705e-06	6.30545e-05
ENSMUSG00000039007	Cpq	III	130.13	177.52	98.5361	0.55507	-0.849259	3.00198e-05	0.000582335
ENSMUSG00000039384	Dusp10	III	697.995	927.557	544.954	0.587515	-0.767302	1.22792e-05	0.000261498
ENSMUSG00000039765	Cc2d2a	III	176.405	234.252	137.84	0.588428	-0.765062	7.58901e-05	0.00126329
ENSMUSG00000039936	Pik3cd	III	323.048	452.289	236.888	0.523753	-0.933041	2.0952e-07	7.44121e-06
ENSMUSG00000040694	Apobec2	III	5250.66	6730.13	4264.35	0.633621	-0.658308	5.73428e-05	0.000999652
ENSMUSG00000040990	Sh3kbp1	III	372.973	528.345	269.392	0.509878	-0.971776	3.71669e-08	1.52344e-06
ENSMUSG00000041460	Cacna2d4	III	352.827	534.705	231.574	0.433088	-1.20727	2.05164e-11	1.46641e-09
ENSMUSG00000041633	Kctd12b	III	54.7436	76.1322	40.4844	0.531765	-0.911139	0.000331451	0.0044437
ENSMUSG00000041757	Plekha6	III	167.344	246.507	114.568	0.464766	-1.10542	1.7976e-08	7.84634e-07
ENSMUSG00000041920	Slc16a6	III	96.2341	126.517	76.0457	0.601072	-0.734391	0.000685292	0.00795635
ENSMUSG00000042155	Klhl23	III	236.426	326.586	176.319	0.539885	-0.889276	1.58197e-06	4.39112e-05
ENSMUSG00000042292	Mkl1	III	430.636	575.71	333.921	0.580016	-0.785835	8.64393e-06	0.000191203
ENSMUSG00000042834	Nrep	III	1858.88	2934.22	1141.99	0.389198	-1.36143	2.02299e-16	2.65919e-14
ENSMUSG00000042842	Serpinb6b	III	27.7648	41.4775	18.6229	0.448989	-1.15525	0.000273039	0.00376202
ENSMUSG00000042978	Sbk1	III	370.583	481.55	296.606	0.615939	-0.69914	8.54087e-05	0.00140335
ENSMUSG00000044086	Lmod3	III	2040.17	2874.4	1484.01	0.516285	-0.95376	1.06857e-08	4.83009e-07
ENSMUSG00000045246	Kcng4	III	964.711	1309.38	734.93	0.56128	-0.833208	6.93674e-07	2.15567e-05
ENSMUSG00000046345	Smco1	III	679.646	962.464	491.101	0.510254	-0.970711	1.04164e-08	4.72704e-07
ENSMUSG00000047146	Tet1	III	21.6236	33.0015	14.0383	0.425384	-1.23316	0.000366342	0.00484333
ENSMUSG00000047343	Mettl21c	III	1242.79	1789.47	878.332	0.490834	-1.02669	9.20985e-10	4.94478e-08
ENSMUSG00000047604	Frat2	III	160.874	229.391	115.197	0.502186	-0.993705	5.58544e-07	1.7993e-05
ENSMUSG00000048897	Zfp710	III	344.57	446.789	276.425	0.618693	-0.692704	0.000101596	0.00162043
ENSMUSG00000049038	Mterf2	III	225.674	305.012	172.781	0.566474	-0.819919	1.05418e-05	0.000229631
ENSMUSG00000050043	Tmx2	III	613.191	777.119	503.905	0.648427	-0.624984	0.000263098	0.0036426
ENSMUSG00000050315	Synpo2	III	9563.54	12067.2	7894.44	0.654208	-0.612178	0.000174483	0.00257802
ENSMUSG00000050503	Fbxl22	III	37.4436	53.4039	26.8034	0.5019	-0.994529	0.000506511	0.0062825
ENSMUSG00000052276	Ostn	III	52.6045	81.9195	33.0612	0.403581	-1.30907	2.12464e-07	7.52241e-06
ENSMUSG00000052920	Prkg1	III	221.807	301.047	168.981	0.561312	-0.833126	1.04097e-05	0.000227185
ENSMUSG00000053093	Myh7	III	39.1795	58.3646	26.3894	0.452148	-1.14513	4.07332e-05	0.000746515
ENSMUSG00000054477	Kcnn2	III	65.3115	92.5506	47.1521	0.509474	-0.97292	5.24848e-05	0.000927691
ENSMUSG00000054580	Pla2r1	III	63.4061	86.1094	48.2706	0.560573	-0.835026	0.000518622	0.00639637
ENSMUSG00000054752	Fsd1l	III	139.546	203.302	97.0428	0.477334	-1.06693	1.12882e-07	4.21867e-06
ENSMUSG00000054978	Kbtbd13	III	420.746	578.926	315.292	0.544616	-0.876688	6.63642e-07	2.085e-05
ENSMUSG00000055003	Lrtm2	III	244.363	318.515	194.928	0.611989	-0.708423	0.000111997	0.00176176
ENSMUSG00000056043	Rgs9bp	III	16.9741	28.1657	9.51305	0.337753	-1.56596	4.14828e-05	0.000756615
ENSMUSG00000056880	Gadl1	III	143.282	191.194	111.341	0.582344	-0.780058	9.93297e-05	0.0015869
ENSMUSG00000058056	Palld	III	557.633	745.435	432.432	0.580107	-0.785609	5.48669e-06	0.000128578
ENSMUSG00000058454	Dhcr7	III	87.6457	115.047	69.3782	0.603043	-0.729667	0.000777207	0.00879143
ENSMUSG00000059741	Myl3	III	557.835	945.979	299.072	0.316151	-1.66131	2.47473e-21	5.66021e-19
ENSMUSG00000060600	Eno3	III	77724.1	107708	57734.7	0.536028	-0.899619	3.54392e-08	1.46875e-06
ENSMUSG00000060961	Slc4a4	III	232.606	298.673	188.561	0.63133	-0.663535	0.000314732	0.00423943
ENSMUSG00000061353	Cxcl12	III	1222.77	1545.93	1007.33	0.651603	-0.617936	0.000208094	0.00300096
ENSMUSG00000061816	Myl1	III	138867	181201	110644	0.610614	-0.711667	1.2041e-05	0.000257384
ENSMUSG00000063229	Ldha	III	36215.6	45547.2	29994.5	0.658538	-0.602662	0.000201899	0.00292461
ENSMUSG00000064225	Paqr9	III	36.3513	51.8616	26.0112	0.501549	-0.995537	0.000438146	0.00561101
ENSMUSG00000066647	Gm5113	III	151.71	193.924	123.567	0.637191	-0.650202	0.000794077	0.00896103
ENSMUSG00000066842	Hmcn1	III	24.8658	37.9163	16.1654	0.426346	-1.2299	0.000137211	0.00208659
ENSMUSG00000070348	Ccnd1	III	46.42	68.9453	31.4031	0.455479	-1.13454	1.82351e-05	0.000374393
ENSMUSG00000070803	Cited4	III	116.781	170.948	80.6695	0.471895	-1.08346	1.57045e-07	5.7379e-06
ENSMUSG00000074218	Cox7a1	III	4187.01	5346.33	3414.13	0.638593	-0.647031	7.27657e-05	0.00121482
ENSMUSG00000078486	Perm1	III	4767.45	7132.45	3190.78	0.447361	-1.16049	1.42569e-12	1.2446e-10
ENSMUSG00000079022	Col22a1	III	269.414	346.164	218.248	0.630476	-0.665487	0.000255293	0.00355174
ENSMUSG00000079465	Col4a3	III	31.1635	47.7302	20.1191	0.421516	-1.24634	3.95885e-05	0.000730216
ENSMUSG00000081194	Gm8424	III	264.221	360.915	199.758	0.553477	-0.853404	2.92914e-06	7.41099e-05
ENSMUSG00000086245	Gm16170	III	49.7154	68.4969	37.1944	0.543009	-0.880953	0.000520338	0.00639637
ENSMUSG00000087413	Gm11266	III	97.9433	129.816	76.6949	0.590798	-0.759264	0.000378297	0.00497265
ENSMUSG00000087523	Gm12319	III	374.586	476.967	306.332	0.642251	-0.638792	0.000285179	0.00391513
ENSMUSG00000097316	Gm10516	III	33.491	49.2134	23.0093	0.467542	-1.09683	0.000170705	0.0025353
ENSMUSG00000097368	Gm10390	III	47.3612	71.7826	31.0802	0.432977	-1.20764	3.60949e-06	8.97351e-05
ENSMUSG00000097666	A330094K24Rik	III	39.0106	54.9569	28.3798	0.516401	-0.953437	0.000534525	0.00653845
ENSMUSG00000000223	Drp2	IV	52.5365	72.512	39.2195	0.540869	-0.886649	0.000437494	0.00560894
ENSMUSG00000000276	Dgke	IV	143.89	187.862	114.575	0.60989	-0.713379	0.000369216	0.00487007
ENSMUSG00000000392	Fap	IV	41.4425	67.6694	23.958	0.354044	-1.498	4.91125e-08	1.98463e-06
ENSMUSG00000000552	Zfp385a	IV	31.9958	47.2393	21.8335	0.462189	-1.11344	0.000253603	0.00353683
ENSMUSG00000000753	Serpinf1	IV	172.729	313.958	78.5759	0.250276	-1.99841	1.95499e-23	5.58933e-21
ENSMUSG00000001119	Col6a1	IV	328.168	621.325	132.731	0.213625	-2.22685	4.3741e-33	2.50111e-30
ENSMUSG00000001270	Ckb	IV	40.1377	61.2996	26.0299	0.424634	-1.23571	8.02005e-06	0.000179939
ENSMUSG00000001288	Rarg	IV	132.32	185.573	96.8176	0.521721	-0.93865	4.86892e-06	0.000116244
ENSMUSG00000001506	Col1a1	IV	404.271	858.794	101.256	0.117905	-3.0843	2.54874e-60	5.82947e-57
ENSMUSG00000001663	Gstt1	IV	30.618	47.2716	19.5156	0.412841	-1.27634	3.26773e-05	0.000623869
ENSMUSG00000002032	Tmem25	IV	182.458	272.216	122.62	0.450449	-1.15057	2.56834e-09	1.2715e-07
ENSMUSG00000002602	Axl	IV	128.055	200.142	79.9968	0.399701	-1.32301	2.93229e-10	1.72854e-08
ENSMUSG00000002847	Pla1a	IV	48.0252	74.5269	30.3574	0.407335	-1.29571	8.92584e-07	2.64505e-05
ENSMUSG00000002900	Lamb1	IV	185.393	269.171	129.541	0.481257	-1.05512	5.999e-08	2.3821e-06
ENSMUSG00000004098	Col5a3	IV	316.23	479.744	207.222	0.431942	-1.21109	9.51635e-11	5.94694e-09
ENSMUSG00000004562	Arhgef40	IV	131.622	177.704	100.901	0.567803	-0.816538	7.08291e-05	0.00118943
ENSMUSG00000004748	Mtfp1	IV	849.486	1145.71	652.005	0.569084	-0.813286	1.9086e-06	5.12366e-05
ENSMUSG00000004939	Nmrk2	IV	4110.86	5745.11	3021.35	0.525899	-0.927142	4.77366e-09	2.26521e-07
ENSMUSG00000005397	Nid1	IV	464.762	665.394	331.008	0.497461	-1.00734	1.9018e-08	8.23824e-07
ENSMUSG00000006014	Prg4	IV	63.0955	87.9428	46.5306	0.529101	-0.918384	0.000191613	0.00279858
ENSMUSG00000006800	Sulf2	IV	29.8694	43.3498	20.8825	0.481721	-1.05373	0.000659711	0.00772997
ENSMUSG00000007888	Crlf1	IV	22.2534	34.3672	14.1775	0.41253	-1.27743	0.000265829	0.00367597
ENSMUSG00000010064	Slc38a3	IV	2071.75	2693.25	1657.41	0.615395	-0.700416	2.71175e-05	0.000531021
ENSMUSG00000010122	Slc47a1	IV	690.165	992.59	488.548	0.492196	-1.0227	2.78441e-09	1.36079e-07
ENSMUSG00000010663	Fads1	IV	61.0429	91.0976	41.0065	0.450138	-1.15156	2.36545e-06	6.16201e-05
ENSMUSG00000010830	Kdelr3	IV	25.8872	43.1542	14.3759	0.333128	-1.58585	1.40214e-06	3.93011e-05
ENSMUSG00000011256	Adam19	IV	44.5964	65.7349	30.5041	0.464048	-1.10765	3.62462e-05	0.000680654
ENSMUSG00000012017	Scarf2	IV	33.5815	51.7803	21.449	0.414231	-1.27149	1.98459e-05	0.000405271
ENSMUSG00000012428	Steap4	IV	418.726	532.125	343.127	0.644823	-0.633024	0.000450898	0.00574217
ENSMUSG00000013584	Aldh1a2	IV	19.8666	30.3825	12.8561	0.423141	-1.24079	0.00049165	0.00616503
ENSMUSG00000013936	Myl2	IV	25.8066	43.8026	13.8092	0.31526	-1.66539	3.02403e-07	1.02359e-05
ENSMUSG00000014303	Glis2	IV	39.4386	56.4702	28.0843	0.49733	-1.00773	0.000301751	0.00411302
ENSMUSG00000014329	Bicc1	IV	68.5927	91.6787	53.2019	0.580308	-0.785108	0.000864489	0.00957974
ENSMUSG00000014846	Tppp3	IV	242.152	363.47	161.274	0.443707	-1.17232	3.4931e-10	2.02777e-08
ENSMUSG00000015085	Entpd2	IV	27.504	45.7872	15.3151	0.334484	-1.57999	9.06848e-07	2.6698e-05
ENSMUSG00000015312	Gadd45b	IV	260.845	330.532	214.387	0.648612	-0.624573	0.00084879	0.00943319
ENSMUSG00000016496	Cd274	IV	36.9445	52.7633	26.3986	0.500321	-0.999074	0.000399368	0.00519588
ENSMUSG00000017144	Rnd3	IV	61.0908	82.178	47.0327	0.572327	-0.805089	0.000892418	0.00978494
ENSMUSG00000017344	Vtn	IV	246.005	361.604	168.938	0.467191	-1.09791	4.12356e-09	1.98139e-07
ENSMUSG00000017417	Plxdc1	IV	65.5179	91.5036	48.1941	0.526691	-0.924971	0.000137616	0.00208659
ENSMUSG00000017466	Timp2	IV	676.781	926.453	510.333	0.550845	-0.860281	5.98247e-07	1.90043e-05
ENSMUSG00000017754	Pltp	IV	63.8849	102.316	38.2641	0.373979	-1.41897	7.58779e-09	3.51312e-07
ENSMUSG00000018217	Pmp22	IV	221.455	284.407	179.487	0.631091	-0.664079	0.000502548	0.00626615
ENSMUSG00000018405	Mrm1	IV	138.833	180.172	111.273	0.617594	-0.695269	0.000635167	0.00748094
ENSMUSG00000018770	Atp5g3	IV	8329.22	10525.5	6865.04	0.65223	-0.616548	0.000169794	0.00252505
ENSMUSG00000019278	Dpep1	IV	100.961	146.281	70.7481	0.483644	-1.04798	1.87533e-06	5.08206e-05
ENSMUSG00000019326	Aoc3	IV	61.4065	84.948	45.7122	0.53812	-0.894001	0.000300176	0.00409643
ENSMUSG00000019539	Rcn3	IV	47.5444	73.1482	30.4752	0.416623	-1.26319	1.83849e-06	4.99407e-05
ENSMUSG00000019929	Dcn	IV	1253.04	1978.91	769.131	0.388665	-1.3634	1.76144e-15	2.09832e-13
ENSMUSG00000019997	Ctgf	IV	103.478	150.757	71.9591	0.477317	-1.06698	7.56123e-07	2.29364e-05
ENSMUSG00000020053	Igf1	IV	205.582	298.54	143.61	0.481042	-1.05577	3.17302e-08	1.33407e-06
ENSMUSG00000020099	Unc5b	IV	83.9807	135.098	49.9022	0.369377	-1.43684	1.8745e-10	1.12234e-08
ENSMUSG00000020241	Col6a2	IV	283.135	554.845	101.994	0.183825	-2.44359	7.9836e-38	7.02311e-35
ENSMUSG00000020321	Mdh1	IV	9650.83	12341.1	7857.32	0.636679	-0.651361	6.83676e-05	0.0011583
ENSMUSG00000020363	Gfpt2	IV	37.5855	55.9302	25.3557	0.453346	-1.14132	6.29429e-05	0.00107918
ENSMUSG00000020467	Efemp1	IV	27.0602	44.8337	15.2113	0.339282	-1.55945	1.34656e-06	3.79293e-05
ENSMUSG00000020589	Fam49a	IV	45.2426	65.9848	31.4144	0.476086	-1.07071	7.03567e-05	0.00118323
ENSMUSG00000020676	Ccl11	IV	86.5843	139.688	51.182	0.366403	-1.4485	1.70511e-10	1.0263e-08
ENSMUSG00000020695	Mrc2	IV	57.2395	97.8924	30.1376	0.307864	-1.69963	1.73534e-11	1.25603e-09
ENSMUSG00000020744	Slc25a19	IV	563.256	725.284	455.237	0.627668	-0.671926	0.000108379	0.00171427
ENSMUSG00000020846	Rflnb	IV	295.991	394.827	230.1	0.582787	-0.778959	2.2368e-05	0.000450352
ENSMUSG00000020900	Myh10	IV	236.986	337.351	170.076	0.504151	-0.988072	1.63796e-07	5.90384e-06
ENSMUSG00000020935	Dcakd	IV	148.268	208.523	108.098	0.518397	-0.94787	2.3237e-06	6.08096e-05
ENSMUSG00000021057	Akap5	IV	16.4638	32.2009	5.97243	0.185474	-2.43071	1.67926e-09	8.42282e-08
ENSMUSG00000021130	Galnt16	IV	30.6267	48.5903	18.651	0.383842	-1.38141	5.29424e-06	0.000125093
ENSMUSG00000021223	Papln	IV	24.5691	51.5452	6.585	0.127752	-2.96858	9.44908e-17	1.25651e-14
ENSMUSG00000021268	Meg3	IV	161.592	270.178	89.2018	0.33016	-1.59876	1.53896e-15	1.85258e-13
ENSMUSG00000021388	Aspn	IV	152.734	203.456	118.919	0.584496	-0.774734	0.000108986	0.0017215
ENSMUSG00000021390	Ogn	IV	95.4869	150.59	58.7512	0.39014	-1.35794	6.09769e-10	3.36875e-08
ENSMUSG00000021508	Cxcl14	IV	275.989	438.573	167.599	0.382147	-1.3878	1.17218e-13	1.16565e-11
ENSMUSG00000021591	Glrx	IV	442.019	571.031	356.011	0.623453	-0.681648	0.00012428	0.00192583
ENSMUSG00000021702	Thbs4	IV	499.375	823.722	283.143	0.343736	-1.54063	2.82421e-18	4.42434e-16
ENSMUSG00000021806	Nid2	IV	61.9626	107.033	31.9157	0.298185	-1.74572	1.65372e-12	1.41134e-10
ENSMUSG00000021822	Plau	IV	153.414	236.111	98.2831	0.416258	-1.26445	4.59894e-10	2.60364e-08
ENSMUSG00000021868	Ppif	IV	625.234	841.491	481.063	0.57168	-0.806721	2.96096e-06	7.47496e-05
ENSMUSG00000021876	Rnase4	IV	133.906	202.995	87.8471	0.432755	-1.20838	7.04337e-09	3.28767e-07
ENSMUSG00000021913	Ogdhl	IV	75.9292	104.857	56.6441	0.540205	-0.888421	9.37531e-05	0.00151435
ENSMUSG00000022032	Scara5	IV	61.3479	98.7302	36.4264	0.368949	-1.43851	7.15228e-09	3.32494e-07
ENSMUSG00000022096	Hr	IV	1704.45	2363.5	1265.08	0.535255	-0.901702	6.77187e-08	2.65216e-06
ENSMUSG00000022098	Bmp1	IV	130.093	204.529	80.4699	0.393441	-1.34578	8.10252e-11	5.11936e-09
ENSMUSG00000022261	Sdc2	IV	74.9543	111.088	50.865	0.457879	-1.12696	8.91241e-07	2.64505e-05
ENSMUSG00000022324	Matn2	IV	23.4531	37.679	13.9692	0.370742	-1.43151	1.98808e-05	0.000405271
ENSMUSG00000022332	Khdrbs3	IV	102.983	134.416	82.0277	0.610252	-0.712523	0.000845216	0.00940262
ENSMUSG00000022340	Sybu	IV	26.1209	42.7309	15.0476	0.352148	-1.50574	4.27597e-06	0.000103822
ENSMUSG00000022371	Col14a1	IV	25.6777	49.0591	10.0902	0.205674	-2.28157	1.92963e-11	1.38788e-09
ENSMUSG00000022512	Cldn1	IV	20.5485	31.6585	13.1418	0.415111	-1.26843	0.000398946	0.00519588
ENSMUSG00000022546	Gpt	IV	282.365	395.568	206.896	0.523035	-0.93502	3.32934e-07	1.11655e-05
ENSMUSG00000022661	Cd200	IV	253.733	352.922	187.607	0.531583	-0.911633	1.15183e-06	3.29584e-05
ENSMUSG00000022665	Ccdc80	IV	102.582	149.411	71.3632	0.477629	-1.06604	9.08143e-07	2.6698e-05
ENSMUSG00000022687	Boc	IV	36.0374	53.3127	24.5206	0.45994	-1.12048	0.000131833	0.00201556
ENSMUSG00000022797	Tfrc	IV	2744.51	4859.52	1334.5	0.274615	-1.86452	2.57381e-29	1.05122e-26
ENSMUSG00000022816	Fstl1	IV	247.798	388.245	154.166	0.397085	-1.33248	1.75003e-12	1.47157e-10
ENSMUSG00000022894	Adamts5	IV	117.496	195.098	65.7609	0.337065	-1.5689	1.03048e-13	1.03373e-11
ENSMUSG00000022994	Adcy6	IV	523.804	656.702	435.206	0.662715	-0.593539	0.000725225	0.00828539
ENSMUSG00000023034	Nr4a1	IV	2234.88	3058.61	1685.72	0.55114	-0.85951	2.55783e-07	8.87875e-06
ENSMUSG00000023046	Igfbp6	IV	117.836	193.289	67.5342	0.349394	-1.51707	1.18888e-12	1.04585e-10
ENSMUSG00000023092	Fhl1	IV	17355.4	29951.6	8957.98	0.299082	-1.74139	1.20396e-25	4.17228e-23
ENSMUSG00000023191	P3h3	IV	34.3416	52.7206	22.089	0.418983	-1.25504	2.67587e-05	0.000527608
ENSMUSG00000023868	Pde10a	IV	79.3044	115.513	55.1654	0.477569	-1.06622	4.20655e-06	0.000102353
ENSMUSG00000023885	Thbs2	IV	42.0412	61.8681	28.8233	0.465883	-1.10196	5.88982e-05	0.00102209
ENSMUSG00000023886	Smoc2	IV	492.409	777.467	302.371	0.388918	-1.36246	2.23899e-14	2.393e-12
ENSMUSG00000023968	Crip3	IV	28.8549	46.0386	17.3991	0.377924	-1.40383	4.54962e-06	0.000109999
ENSMUSG00000024011	Pi16	IV	72.1132	119.249	40.6891	0.34121	-1.55127	5.89213e-11	3.91758e-09
ENSMUSG00000024033	Rsph1	IV	22.5494	35.419	13.9697	0.394414	-1.34222	6.30397e-05	0.00107922
ENSMUSG00000024168	Tmem204	IV	201.676	259.781	162.939	0.627216	-0.672965	0.00049697	0.00621103
ENSMUSG00000024395	Lims2	IV	361.81	484.457	280.045	0.578061	-0.790707	1.23736e-05	0.000263019
ENSMUSG00000024440	Pcdh12	IV	116.726	188.467	68.8981	0.365572	-1.45177	4.84843e-12	3.82391e-10
ENSMUSG00000024620	Pdgfrb	IV	524.036	692.446	411.763	0.59465	-0.749888	2.33007e-05	0.000465038
ENSMUSG00000024948	Map4k2	IV	158.637	217.594	119.333	0.548421	-0.866644	1.2519e-05	0.000265617
ENSMUSG00000025161	Slc16a3	IV	5315.34	7415.87	3914.99	0.52792	-0.921608	2.25621e-08	9.62763e-07
ENSMUSG00000025384	Faap100	IV	286.851	369.738	231.593	0.626372	-0.674909	0.000199155	0.00289762
ENSMUSG00000025408	Ddit3	IV	248.048	329.164	193.97	0.589283	-0.762968	4.63007e-05	0.000836484
ENSMUSG00000025486	Sirt3	IV	335.549	458.491	253.588	0.553093	-0.854405	2.04858e-06	5.43562e-05
ENSMUSG00000025610	Map3k7cl	IV	185.914	269.322	130.309	0.483842	-1.04739	7.83296e-08	3.03653e-06
ENSMUSG00000025723	Nmb	IV	15.4877	24.8357	9.25575	0.372679	-1.42399	0.000411755	0.00533881
ENSMUSG00000025738	Fbxl16	IV	46.0819	65.4883	33.1443	0.50611	-0.982476	0.000212361	0.00305306
ENSMUSG00000025780	Itih5	IV	121.53	198.663	70.1083	0.3529	-1.50267	9.70718e-13	8.67276e-11
ENSMUSG00000025784	Clec3b	IV	98.1049	170.51	49.8349	0.29227	-1.77463	9.68774e-16	1.19128e-13
ENSMUSG00000026042	Col5a2	IV	150.258	262.637	75.3378	0.286851	-1.80163	7.59684e-19	1.24111e-16
ENSMUSG00000026043	Col3a1	IV	883.086	1876.93	220.521	0.11749	-3.08939	4.41534e-67	1.26235e-63
ENSMUSG00000026193	Fn1	IV	221.037	323.254	152.892	0.472977	-1.08016	1.89823e-08	8.23824e-07
ENSMUSG00000026235	Epha4	IV	29.987	43.581	20.9243	0.480125	-1.05852	0.000515451	0.00636576
ENSMUSG00000026483	Fam129a	IV	157.965	209.463	123.633	0.590236	-0.760636	0.000138872	0.00210072
ENSMUSG00000026574	Dpt	IV	146.195	257.588	71.9321	0.279252	-1.84036	2.40486e-19	4.10477e-17
ENSMUSG00000026576	Atp1b1	IV	3035.92	4735.67	1902.76	0.401794	-1.31547	2.32804e-15	2.71668e-13
ENSMUSG00000026674	Ddr2	IV	141.765	200.956	102.304	0.509087	-0.974016	1.82109e-06	4.98229e-05
ENSMUSG00000026678	Rgs5	IV	4829.54	6172.01	3934.55	0.637484	-0.649539	9.93547e-05	0.0015869
ENSMUSG00000026697	Myoc	IV	76.7666	134.59	38.2174	0.283953	-1.81628	1.06818e-14	1.17459e-12
ENSMUSG00000026712	Mrc1	IV	39.6322	57.4872	27.7288	0.482348	-1.05185	0.000163135	0.0024387
ENSMUSG00000026748	Plxdc2	IV	109.681	146.127	85.3839	0.584314	-0.775185	0.000311604	0.00421217
ENSMUSG00000026784	Pdss1	IV	121.085	158.643	96.047	0.605428	-0.723972	0.000479074	0.00604712
ENSMUSG00000026825	Dnm1	IV	31.6257	53.09	17.3161	0.326165	-1.61633	1.20225e-07	4.44949e-06
ENSMUSG00000026837	Col5a1	IV	178.438	322.488	82.4052	0.25553	-1.96844	3.16219e-23	8.40996e-21
ENSMUSG00000026879	Gsn	IV	2652.86	4356.88	1516.85	0.34815	-1.52222	1.94109e-19	3.36339e-17
ENSMUSG00000027016	Zfp385b	IV	84.7072	124.595	58.1153	0.466434	-1.10026	8.45127e-07	2.54339e-05
ENSMUSG00000027199	Gatm	IV	25.536	39.6604	16.1198	0.406446	-1.29886	7.11022e-05	0.00119226
ENSMUSG00000027204	Fbn1	IV	179.24	314.278	89.2154	0.283874	-1.81668	7.97594e-20	1.4252e-17
ENSMUSG00000027219	Slc28a2	IV	298.109	386.722	239.033	0.6181	-0.694087	0.000152882	0.00229745
ENSMUSG00000027230	Creb3l1	IV	25.2382	40.1339	15.3078	0.381419	-1.39055	2.57755e-05	0.000511751
ENSMUSG00000027375	Mal	IV	18.8547	29.2848	11.9014	0.4064	-1.29903	0.000440566	0.00563569
ENSMUSG00000027386	Fbln7	IV	23.883	40.3403	12.9115	0.320066	-1.64356	1.1528e-06	3.29584e-05
ENSMUSG00000027408	Cpxm1	IV	31.5504	45.8112	22.0432	0.481174	-1.05537	0.000503804	0.00626615
ENSMUSG00000027510	Rbm38	IV	1555.53	1974.29	1276.36	0.646492	-0.629296	0.000187253	0.00274542
ENSMUSG00000027560	Dok5	IV	41.7321	62.4192	27.9408	0.447632	-1.15962	2.16588e-05	0.000437615
ENSMUSG00000027624	Epb41l1	IV	74.0256	106.959	52.0698	0.486818	-1.03854	9.21007e-06	0.000202551
ENSMUSG00000027716	Trpc3	IV	114.077	150.711	89.6554	0.594884	-0.749319	0.000484575	0.00610981
ENSMUSG00000027750	Postn	IV	40.922	86.929	10.2508	0.117921	-3.08411	4.01477e-25	1.24089e-22
ENSMUSG00000027765	P2ry1	IV	100.043	138.219	74.5921	0.539665	-0.889863	2.68936e-05	0.000528553
ENSMUSG00000027820	Mme	IV	14.9784	25.646	7.86668	0.306741	-1.70491	3.00899e-05	0.000582335
ENSMUSG00000027848	Olfml3	IV	40.3808	63.959	24.6621	0.385592	-1.37485	6.52286e-07	2.05497e-05
ENSMUSG00000028047	Thbs3	IV	19.8321	34.2087	10.2478	0.299566	-1.73906	2.11308e-06	5.58089e-05
ENSMUSG00000028108	Ecm1	IV	120.366	161.516	92.9326	0.575378	-0.797418	0.000174041	0.00257481
ENSMUSG00000028111	Ctsk	IV	24.5366	43.5537	11.8585	0.272272	-1.87688	3.75812e-08	1.53492e-06
ENSMUSG00000028128	F3	IV	22.2587	41.5076	9.42617	0.227095	-2.13863	2.29433e-09	1.14078e-07
ENSMUSG00000028268	Gbp3	IV	46.8617	64.9988	34.7703	0.534938	-0.902557	0.000548001	0.00665727
ENSMUSG00000028341	Nr4a3	IV	225.819	313.032	167.677	0.535654	-0.900628	8.44693e-07	2.54339e-05
ENSMUSG00000028364	Tnc	IV	17.4429	32.5912	7.34406	0.225339	-2.14983	3.8946e-08	1.58501e-06
ENSMUSG00000028369	Svep1	IV	42.2616	65.6847	26.6463	0.40567	-1.30162	2.87907e-06	7.30045e-05
ENSMUSG00000028427	Aqp7	IV	167.253	237.971	120.109	0.504721	-0.986443	5.14225e-07	1.67065e-05
ENSMUSG00000028600	Podn	IV	55.5395	97.1517	27.7981	0.286131	-1.80525	1.63603e-12	1.40674e-10
ENSMUSG00000028736	Pax7	IV	31.2925	44.8796	22.2345	0.495426	-1.01326	0.000790067	0.00892807
ENSMUSG00000028766	Alpl	IV	206.861	333.249	122.603	0.367901	-1.44261	4.14639e-14	4.35028e-12
ENSMUSG00000028989	Angptl7	IV	16.2408	25.865	9.82476	0.379848	-1.3965	0.000379645	0.00498464
ENSMUSG00000029096	Htra3	IV	192.228	254.931	150.426	0.590067	-0.761051	9.88151e-05	0.0015827
ENSMUSG00000029185	Fam114a1	IV	46.3622	67.7484	32.1048	0.473883	-1.0774	5.06706e-05	0.000901197
ENSMUSG00000029231	Pdgfra	IV	70.6525	112.764	42.578	0.377585	-1.40513	3.42872e-09	1.66148e-07
ENSMUSG00000029304	Spp1	IV	17.7736	30.5793	9.23651	0.302051	-1.72714	5.36769e-06	0.000126306
ENSMUSG00000029309	Sparcl1	IV	2032.16	2641.39	1626.01	0.615591	-0.699956	3.3371e-05	0.000636051
ENSMUSG00000029338	Antxr2	IV	76.5706	107.287	56.093	0.522831	-0.935583	4.87229e-05	0.000874718
ENSMUSG00000029417	Cxcl9	IV	16.4266	30.0358	7.35376	0.244833	-2.03013	3.32456e-07	1.11655e-05
ENSMUSG00000029484	Anxa3	IV	186.444	245.751	146.906	0.597784	-0.742304	0.000123581	0.00192021
ENSMUSG00000029521	Chek2	IV	36.5157	59.4189	21.2469	0.357578	-1.48367	2.38275e-07	8.30765e-06
ENSMUSG00000029591	Ung	IV	101.504	136.913	77.8983	0.568964	-0.813591	0.000130772	0.00200471
ENSMUSG00000029661	Col1a2	IV	551.746	1130.33	166.021	0.146878	-2.76731	8.51876e-53	1.62368e-49
ENSMUSG00000029669	Tspan12	IV	231.594	301.471	185.009	0.613688	-0.704423	0.00017303	0.00256403
ENSMUSG00000029718	Pcolce	IV	176.076	273.825	110.91	0.405042	-1.30386	4.67113e-11	3.19874e-09
ENSMUSG00000029771	Irf5	IV	309.062	515.929	171.15	0.331732	-1.59191	3.61985e-18	5.51954e-16
ENSMUSG00000029778	Adcyap1r1	IV	22.6756	40.0678	11.0809	0.276553	-1.85437	1.19976e-07	4.44949e-06
ENSMUSG00000030116	Mfap5	IV	42.9415	77.7225	19.7542	0.254163	-1.97617	1.52919e-12	1.32483e-10
ENSMUSG00000030123	Plxnd1	IV	717.211	944.275	565.836	0.599228	-0.738824	1.85761e-05	0.000380028
ENSMUSG00000030247	Kcnj8	IV	287.483	370.132	232.383	0.62784	-0.671531	0.000303178	0.00411775
ENSMUSG00000030317	Timp4	IV	429.028	596.274	317.531	0.532524	-0.90908	3.78733e-07	1.25907e-05
ENSMUSG00000030352	Tspan9	IV	568.625	755.861	443.802	0.587147	-0.768207	1.1319e-05	0.000243774
ENSMUSG00000030513	Pcsk6	IV	55.2707	94.9002	28.8511	0.304016	-1.71778	2.19507e-11	1.55918e-09
ENSMUSG00000030516	Tjp1	IV	457.883	574.078	380.419	0.662661	-0.593656	0.000825024	0.00923187
ENSMUSG00000030787	Lyve1	IV	9.9067	19.8479	3.27922	0.165217	-2.59756	5.66684e-07	1.81022e-05
ENSMUSG00000030889	Vwa3a	IV	23.9037	38.6444	14.0766	0.364261	-1.45695	1.72849e-05	0.000356805
ENSMUSG00000030930	Chst15	IV	83.4045	113.283	63.4857	0.560419	-0.835422	0.000245799	0.00343638
ENSMUSG00000031024	St5	IV	98.8211	146.646	66.9377	0.456458	-1.13145	1.67322e-07	5.99842e-06
ENSMUSG00000031125	3830403N18Rik	IV	4.77869	11.9467	0	0	#NAME?	2.80035e-10	1.66796e-08
ENSMUSG00000031253	Srpx2	IV	13.9518	22.4744	8.27017	0.367982	-1.44229	0.000448278	0.00571517
ENSMUSG00000031342	Gpm6b	IV	24.5314	38.6855	15.0953	0.390205	-1.35769	4.5252e-05	0.000820131
ENSMUSG00000031375	Bgn	IV	313.98	428.542	237.605	0.55445	-0.850871	4.7867e-06	0.000114581
ENSMUSG00000031538	Plat	IV	66.1064	89.2838	50.6548	0.567347	-0.817698	0.000620736	0.00736383
ENSMUSG00000031659	Adcy7	IV	38.3131	57.2148	25.7119	0.449392	-1.15395	4.83963e-05	0.000870221
ENSMUSG00000031712	Il15	IV	108.344	151.273	79.7246	0.527026	-0.924054	8.4657e-06	0.000187623
ENSMUSG00000031740	Mmp2	IV	200.114	364.561	90.4828	0.248196	-2.01045	1.67784e-24	5.0494e-22
ENSMUSG00000031767	Nudt7	IV	303.051	385.15	248.318	0.644731	-0.633231	0.000521698	0.00639637
ENSMUSG00000031825	Crispld2	IV	122.524	203.154	68.7701	0.338512	-1.56272	1.86647e-13	1.80889e-11
ENSMUSG00000031990	Jam3	IV	105.232	147.243	77.2246	0.524471	-0.931066	1.30955e-05	0.00027631
ENSMUSG00000032011	Thy1	IV	44.4495	81.7461	19.585	0.239584	-2.0614	8.04264e-14	8.21211e-12
ENSMUSG00000032024	Clmp	IV	20.8799	31.8919	13.5385	0.424511	-1.23613	0.000454321	0.00577933
ENSMUSG00000032179	Bmp5	IV	17.9269	29.6084	10.1393	0.342447	-1.54605	3.62299e-05	0.000680654
ENSMUSG00000032285	Dnaja4	IV	689.042	880.008	561.731	0.638325	-0.647636	0.000184338	0.00270615
ENSMUSG00000032332	Col12a1	IV	20.5076	41.0131	6.83732	0.166711	-2.58458	7.7733e-12	5.96614e-10
ENSMUSG00000032593	Amigo3	IV	92.0281	138.896	60.783	0.437616	-1.19226	6.61947e-08	2.60138e-06
ENSMUSG00000032649	Colgalt2	IV	43.4129	66.7926	27.8265	0.41661	-1.26323	4.12944e-06	0.000100691
ENSMUSG00000032744	Heyl	IV	114.348	177.933	71.9589	0.404416	-1.30609	7.14159e-10	3.90771e-08
ENSMUSG00000032786	Alas1	IV	1567.61	2255.09	1109.29	0.491907	-1.02354	1.02303e-09	5.44155e-08
ENSMUSG00000032860	P2ry2	IV	687.509	899.339	546.289	0.607435	-0.719199	3.61119e-05	0.000680654
ENSMUSG00000032911	Cspg4	IV	116.766	170.182	81.1547	0.47687	-1.06833	5.54724e-07	1.79204e-05
ENSMUSG00000032925	Itgbl1	IV	20.8612	34.9748	11.4521	0.327438	-1.61071	7.55139e-06	0.000170546
ENSMUSG00000032946	Rasgrp2	IV	158.843	214.748	121.572	0.566115	-0.820832	4.48015e-05	0.000814547
ENSMUSG00000033022	Cdo1	IV	13.2614	21.7914	7.57475	0.347602	-1.52449	0.000475916	0.00602055
ENSMUSG00000033318	Gstt2	IV	42.043	59.1368	30.6471	0.518241	-0.948305	0.000497008	0.00621103
ENSMUSG00000033327	Tnxb	IV	290.125	482.228	162.057	0.336058	-1.57322	3.10845e-17	4.23193e-15
ENSMUSG00000033420	Antxr1	IV	43.6032	69.9106	26.0649	0.372832	-1.4234	1.88882e-07	6.72913e-06
ENSMUSG00000033453	Adamts15	IV	35.0894	52.1033	23.7468	0.455762	-1.13365	9.35238e-05	0.00151417
ENSMUSG00000033544	Angptl1	IV	16.3931	29.4673	7.67703	0.260527	-1.9405	1.13973e-06	3.28311e-05
ENSMUSG00000033585	Ndn	IV	33.2794	49.8305	22.2452	0.446418	-1.16353	7.25248e-05	0.00121256
ENSMUSG00000033715	Akr1c14	IV	24.186	40.25	13.4767	0.334826	-1.57852	2.57466e-06	6.60176e-05
ENSMUSG00000033960	Jcad	IV	489.487	618.585	403.422	0.65217	-0.616681	0.000468814	0.00593727
ENSMUSG00000034449	Dhrs11	IV	429.876	555.548	346.095	0.622979	-0.682744	0.000115314	0.00180897
ENSMUSG00000034463	Scara3	IV	35.8568	53.0148	24.4181	0.46059	-1.11845	0.00010296	0.00163763
ENSMUSG00000034570	Inpp5j	IV	55.3769	90.7557	31.791	0.350292	-1.51337	1.32761e-09	6.83897e-08
ENSMUSG00000034574	Daam1	IV	249.207	323.643	199.582	0.616675	-0.697418	0.000167613	0.00249587
ENSMUSG00000034675	Dbn1	IV	17.7117	29.0622	10.1447	0.349068	-1.51842	7.5701e-05	0.00126198
ENSMUSG00000034810	Scn7a	IV	39.7735	56.3237	28.7401	0.510266	-0.970679	0.000548662	0.00665727
ENSMUSG00000034853	Acot11	IV	137.286	194.671	99.0289	0.508699	-0.975116	1.28838e-06	3.64702e-05
ENSMUSG00000035258	Abi3bp	IV	85.0827	125.442	58.1767	0.463775	-1.1085	6.92796e-07	2.15567e-05
ENSMUSG00000035279	Ssc5d	IV	42.5438	75.3411	20.679	0.274471	-1.86527	1.69317e-11	1.24122e-09
ENSMUSG00000035578	Iqcg	IV	74.7955	110.338	51.1004	0.463126	-1.11052	1.14781e-06	3.29584e-05
ENSMUSG00000035849	Krt222	IV	33.2357	48.8657	22.8158	0.466908	-1.09879	0.000214723	0.00307716
ENSMUSG00000036103	Colec12	IV	30.859	44.7261	21.6143	0.483258	-1.04913	0.000622124	0.00737266
ENSMUSG00000036186	Fam69b	IV	15.0321	23.5616	9.34585	0.396657	-1.33404	0.000874741	0.00966525
ENSMUSG00000036412	Arsi	IV	15.0167	28.3438	6.13194	0.216341	-2.20862	1.06301e-07	3.99889e-06
ENSMUSG00000036446	Lum	IV	132.505	263.606	45.1046	0.171106	-2.54704	1.36853e-32	7.45263e-30
ENSMUSG00000036854	Hspb6	IV	11115.5	14954.6	8556.07	0.572138	-0.805566	1.33621e-06	3.77307e-05
ENSMUSG00000036902	Neto2	IV	94.3302	125.072	73.8358	0.590348	-0.760364	0.000360611	0.00477862
ENSMUSG00000037071	Scd1	IV	331.681	608.226	147.317	0.242209	-2.04568	9.2756e-29	3.65779e-26
ENSMUSG00000037206	Islr	IV	64.7534	117.147	29.8245	0.254591	-1.97375	8.01028e-16	1.00733e-13
ENSMUSG00000037362	Nov	IV	16.7165	29.9552	7.89078	0.26342	-1.92456	1.01786e-06	2.95439e-05
ENSMUSG00000037408	Cnnm4	IV	197.953	275.799	146.055	0.529572	-0.917102	1.83567e-06	4.99407e-05
ENSMUSG00000037705	Tecta	IV	20.2863	36.0043	9.80764	0.272402	-1.87619	1.60951e-07	5.84246e-06
ENSMUSG00000037999	Arap2	IV	32.1106	46.6744	22.4014	0.479952	-1.05904	0.000519333	0.00639637
ENSMUSG00000038034	Igsf8	IV	90.1224	128.844	64.308	0.499115	-1.00255	7.1104e-06	0.000161981
ENSMUSG00000038146	Notch3	IV	294.353	418.79	211.396	0.504778	-0.98628	8.74256e-08	3.31059e-06
ENSMUSG00000038156	Spon1	IV	42.0547	61.1608	29.3173	0.479348	-1.06085	0.000121805	0.00189755
ENSMUSG00000038319	Kcnh2	IV	25.4432	44.0662	13.0278	0.295642	-1.75808	8.00893e-08	3.07349e-06
ENSMUSG00000038370	Pcp4l1	IV	174.598	235.522	133.981	0.56887	-0.81383	3.00318e-05	0.000582335
ENSMUSG00000038418	Egr1	IV	140.329	265.103	57.147	0.215565	-2.2138	4.51938e-26	1.61511e-23
ENSMUSG00000038456	Dennd2a	IV	21.41	33.9033	13.0812	0.385839	-1.37393	8.77022e-05	0.00142872
ENSMUSG00000038463	Olfml2b	IV	28.6721	47.7348	15.9636	0.334423	-1.58025	4.91677e-07	1.60194e-05
ENSMUSG00000038521	C1s1	IV	162.777	221.943	123.332	0.555692	-0.847643	2.26723e-05	0.000454081
ENSMUSG00000038526	Car14	IV	452.012	582.346	365.123	0.626987	-0.673493	0.000148241	0.00223358
ENSMUSG00000038530	Rgs4	IV	155.613	204.558	122.984	0.601218	-0.734041	0.000245548	0.00343638
ENSMUSG00000038623	Tm6sf1	IV	68.86	92.0683	53.3878	0.579871	-0.786195	0.000857978	0.00952605
ENSMUSG00000038668	Lpar1	IV	29.8053	47.6441	17.9128	0.37597	-1.41131	6.69545e-06	0.000154063
ENSMUSG00000038764	Ptpn3	IV	3064.5	4460.23	2134.01	0.478454	-1.06355	1.28264e-10	7.92879e-09
ENSMUSG00000038776	Ephx1	IV	179.839	230.591	146.005	0.63318	-0.659313	0.000629901	0.00744938
ENSMUSG00000038807	Rap1gap2	IV	95.0053	126.136	74.2517	0.588665	-0.764482	0.000404858	0.00525535
ENSMUSG00000038855	Itpkb	IV	511.219	639.946	425.402	0.664747	-0.589124	0.000796218	0.00897099
ENSMUSG00000039157	Fam102a	IV	58.1647	88.1185	38.1955	0.433456	-1.20604	1.23879e-06	3.51534e-05
ENSMUSG00000039316	Rftn1	IV	198.033	280.647	142.957	0.509386	-0.97317	4.27068e-07	1.40748e-05
ENSMUSG00000039953	Clstn1	IV	333.944	427.535	271.549	0.63515	-0.654831	0.000317631	0.00427345
ENSMUSG00000039997	Ifi203	IV	147.353	211.138	104.83	0.496501	-1.01013	3.65214e-07	1.22122e-05
ENSMUSG00000040183	Ankrd6	IV	64.6635	90.1982	47.6403	0.528174	-0.920915	9.64308e-05	0.00154885
ENSMUSG00000040249	Lrp1	IV	321.852	460.162	229.645	0.499053	-1.00274	4.98429e-08	2.00001e-06
ENSMUSG00000040280	Ndufa4l2	IV	92.2992	121.695	72.7019	0.59741	-0.743207	0.000836522	0.00932404
ENSMUSG00000040428	Plekha4	IV	28.9791	43.3427	19.4033	0.447672	-1.15949	0.000230212	0.00325577
ENSMUSG00000040441	Slc26a10	IV	51.7778	78.2523	34.128	0.436128	-1.19718	3.10577e-06	7.80606e-05
ENSMUSG00000040488	Ltbp4	IV	775.325	1258.8	453.007	0.359872	-1.47444	1.12847e-17	1.59323e-15
ENSMUSG00000040631	Dok4	IV	112.337	158.583	81.5055	0.51396	-0.960271	5.2762e-06	0.000124925
ENSMUSG00000040690	Col16a1	IV	24.3994	44.3433	11.1034	0.250397	-1.99771	3.79479e-09	1.8311e-07
ENSMUSG00000040797	Iqsec3	IV	35.8338	52.7498	24.5565	0.465528	-1.10306	0.000126172	0.00194955
ENSMUSG00000040950	Mgl2	IV	27.1283	41.2356	17.7234	0.429809	-1.21823	0.000135229	0.00206197
ENSMUSG00000041120	Nbl1	IV	124.775	164.699	98.1599	0.595997	-0.746623	0.000362339	0.00479596
ENSMUSG00000041261	Car8	IV	107.603	141.551	84.9708	0.600283	-0.736285	0.000512108	0.00633817
ENSMUSG00000041559	Fmod	IV	172.87	344.047	58.7527	0.170769	-2.54988	8.182e-36	6.68353e-33
ENSMUSG00000041577	Prelp	IV	129.365	190.693	88.4805	0.463995	-1.10782	9.06493e-08	3.42134e-06
ENSMUSG00000041734	Kirrel	IV	65.4575	89.0312	49.7416	0.558699	-0.839857	0.000466179	0.00591044
ENSMUSG00000041797	Abca9	IV	40.2961	70.0195	20.4805	0.292497	-1.77351	3.56691e-10	2.06016e-08
ENSMUSG00000041798	Gck	IV	308.884	427.328	229.922	0.538046	-0.894198	1.71907e-06	4.71445e-05
ENSMUSG00000041828	Abca8a	IV	206.756	322.079	129.873	0.403234	-1.31031	1.03242e-11	7.66674e-10
ENSMUSG00000042190	Cmklr1	IV	32.4982	46.8158	22.9532	0.490289	-1.0283	0.00072916	0.00832203
ENSMUSG00000042254	Cilp	IV	171.006	230.889	131.083	0.567733	-0.816716	3.18204e-05	0.000609545
ENSMUSG00000042589	Cux2	IV	48.6295	74.3069	31.5113	0.424069	-1.23763	1.87993e-06	5.08248e-05
ENSMUSG00000042804	Gpr153	IV	35.0442	60.35	18.1737	0.301138	-1.7315	4.21335e-09	2.01606e-07
ENSMUSG00000043099	Hic1	IV	62.2104	86.9624	45.7091	0.525619	-0.927911	0.000121957	0.00189755
ENSMUSG00000043155	Hpdl	IV	19.6096	30.2341	12.5266	0.414319	-1.27119	0.000485593	0.0061159
ENSMUSG00000043496	Tril	IV	27.1748	40.4861	18.3006	0.452022	-1.14554	0.000302864	0.00411775
ENSMUSG00000043631	Ecm2	IV	138.951	213.246	89.4213	0.419334	-1.25383	8.46022e-10	4.56373e-08
ENSMUSG00000043822	Adamtsl5	IV	642.133	915.664	459.779	0.502126	-0.993878	1.34975e-08	5.95976e-07
ENSMUSG00000043943	Naalad2	IV	42.1401	62.9356	28.2764	0.449292	-1.15428	2.03694e-05	0.000413022
ENSMUSG00000044017	Adgrd1	IV	25.1861	41.7765	14.1259	0.33813	-1.56435	2.53933e-06	6.5405e-05
ENSMUSG00000045414	1190002N15Rik	IV	77.0846	110.313	54.9322	0.497965	-1.00588	1.06488e-05	0.000231521
ENSMUSG00000045664	Cdc42ep2	IV	267.653	388.329	187.201	0.482069	-1.05269	1.40728e-08	6.18985e-07
ENSMUSG00000045954	Cavin2	IV	721.717	968.807	556.99	0.574924	-0.798557	3.9889e-06	9.76812e-05
ENSMUSG00000046413	Irx3os	IV	74.4771	127.189	39.3354	0.309266	-1.69308	3.81224e-13	3.63306e-11
ENSMUSG00000046598	Bdh1	IV	340.76	539.117	208.521	0.386783	-1.3704	2.58479e-14	2.73701e-12
ENSMUSG00000046828	Mettl21e	IV	36.4173	54.4181	24.4168	0.448689	-1.15621	3.015e-05	0.000582424
ENSMUSG00000046916	Myct1	IV	137.22	189.632	102.279	0.539352	-0.890701	1.17029e-05	0.000251567
ENSMUSG00000047485	Klhl34	IV	163.469	258.736	99.9578	0.386331	-1.37209	4.60242e-12	3.65509e-10
ENSMUSG00000047497	Adamts12	IV	19.9674	31.2176	12.4672	0.399365	-1.32422	0.000254917	0.00355083
ENSMUSG00000047819	Tigd4	IV	104.194	139.384	80.7342	0.579221	-0.787814	0.000228231	0.00323427
ENSMUSG00000048126	Col6a3	IV	276.505	502.243	126.013	0.2509	-1.99481	2.09436e-26	7.72617e-24
ENSMUSG00000048240	Gng7	IV	32.5567	49.4168	21.3167	0.431365	-1.21302	3.78658e-05	0.000706417
ENSMUSG00000048332	Lhfp	IV	86.4412	116.726	66.251	0.567576	-0.817115	0.000268521	0.00370871
ENSMUSG00000048776	Pthlh	IV	22.1179	36.1469	12.7653	0.353152	-1.50164	1.4649e-05	0.000307386
ENSMUSG00000048856	Slc25a47	IV	54.6313	77.767	39.2074	0.504165	-0.988031	8.64583e-05	0.00141248
ENSMUSG00000050578	Mmp13	IV	14.5789	34.9735	0.982547	0.0280941	-5.15359	4.27108e-21	9.39309e-19
ENSMUSG00000050666	Vstm4	IV	28.5923	42.5672	19.2756	0.452828	-1.14296	0.000298994	0.00409006
ENSMUSG00000052135	Foxo6	IV	64.1263	115.395	29.9471	0.259518	-1.94609	1.31624e-15	1.60133e-13
ENSMUSG00000052374	Actn2	IV	13955.6	17743.3	11430.5	0.644215	-0.634386	0.00015268	0.00229744
ENSMUSG00000055172	C1ra	IV	54.3875	78.9728	37.9973	0.481144	-1.05546	3.47716e-05	0.000660544
ENSMUSG00000055254	Ntrk2	IV	22.1628	33.2513	14.7705	0.444209	-1.17069	0.000619829	0.00736072
ENSMUSG00000055632	Hmcn2	IV	336.983	495.055	231.602	0.467831	-1.09594	1.86197e-09	9.29846e-08
ENSMUSG00000055639	Dach1	IV	66.6158	90.323	50.811	0.562548	-0.829952	0.000547417	0.00665727
ENSMUSG00000055653	Gpc3	IV	26.1653	39.1166	17.5312	0.448177	-1.15786	0.000366855	0.00484452
ENSMUSG00000056328	Myh1	IV	158994	208055	126287	0.606991	-0.720254	1.29856e-05	0.000274497
ENSMUSG00000056481	Cd248	IV	40.7472	71.7768	20.0609	0.27949	-1.83913	7.4053e-11	4.73112e-09
ENSMUSG00000056569	Mpz	IV	199.249	293.777	136.23	0.463719	-1.10868	5.58676e-09	2.64009e-07
ENSMUSG00000056917	Sipa1	IV	139.976	182.331	111.74	0.612839	-0.70642	0.000615726	0.00732721
ENSMUSG00000057315	Arhgap24	IV	223.205	298.312	173.134	0.580379	-0.784932	3.94553e-05	0.000728936
ENSMUSG00000057329	Bcl2	IV	138.091	206.57	92.4391	0.447496	-1.16005	1.22492e-08	5.49339e-07
ENSMUSG00000057604	Lmcd1	IV	1926.9	2768.26	1365.99	0.493446	-1.01904	1.231e-09	6.36999e-08
ENSMUSG00000058173	Smco4	IV	92.406	122.502	72.3423	0.590542	-0.75989	0.000521845	0.00639637
ENSMUSG00000058966	Fam57b	IV	807.258	1199.13	546.011	0.45534	-1.13499	3.79491e-11	2.63022e-09
ENSMUSG00000058975	Kcnc1	IV	2023.89	3005.82	1369.27	0.45554	-1.13435	8.26153e-12	6.25688e-10
ENSMUSG00000059824	Dbp	IV	569.218	728.708	462.891	0.635221	-0.654669	7.80303e-05	0.00129514
ENSMUSG00000061780	Cfd	IV	150.16	202.995	114.937	0.566205	-0.820604	5.03021e-05	0.000898835
ENSMUSG00000062329	Cytl1	IV	21.5711	32.3763	14.3676	0.44377	-1.17212	0.000889196	0.00978107
ENSMUSG00000062542	Syt9	IV	14.6473	24.8652	7.83536	0.315114	-1.66606	5.3928e-05	0.000948802
ENSMUSG00000062563	Cys1	IV	18.9106	29.2841	11.995	0.409609	-1.28768	0.000381465	0.00499961
ENSMUSG00000062960	Kdr	IV	797.682	1184.54	539.779	0.455687	-1.13388	4.98811e-11	3.37539e-09
ENSMUSG00000063415	Cyp26b1	IV	50.3026	68.9149	37.8943	0.549871	-0.862836	0.00048781	0.00613226
ENSMUSG00000067276	Capn6	IV	33.037	47.189	23.6023	0.500167	-0.999519	0.000678513	0.00789367
ENSMUSG00000067786	Nnat	IV	14.5098	24.13	8.0964	0.335533	-1.57547	0.000154074	0.00231233
ENSMUSG00000068036	Afdn	IV	1030.31	1330.45	830.216	0.624012	-0.680355	6.2879e-05	0.00107918
ENSMUSG00000068614	Actc1	IV	720.36	1319.98	320.614	0.242893	-2.04161	9.22583e-32	4.79575e-29
ENSMUSG00000069662	Marcks	IV	241.392	333.307	180.116	0.540389	-0.887929	2.74343e-06	7.00309e-05
ENSMUSG00000071064	Zfp827	IV	84.7753	113.583	65.5703	0.577291	-0.79263	0.000442563	0.0056486
ENSMUSG00000071656	Lrrn4cl	IV	34.3494	56.2725	19.7339	0.350685	-1.51175	3.12354e-07	1.05371e-05
ENSMUSG00000071856	Mcc	IV	72.8299	103.778	52.198	0.502979	-0.99143	2.34963e-05	0.000468124
ENSMUSG00000071984	Fndc1	IV	76.7676	144.286	31.7555	0.220087	-2.18385	4.1122e-20	7.83785e-18
ENSMUSG00000072235	Tuba1a	IV	240.158	312.266	192.086	0.615137	-0.701021	0.0002243	0.00319041
ENSMUSG00000072941	Sod3	IV	34.0568	52.9737	21.4456	0.404834	-1.3046	1.48268e-05	0.000310549
ENSMUSG00000074121	Ntf5	IV	91.4123	136.241	61.5262	0.451597	-1.14689	1.64168e-07	5.90384e-06
ENSMUSG00000074505	Fat3	IV	47.131	75.0054	28.548	0.380613	-1.3936	8.13024e-08	3.10961e-06
ENSMUSG00000076617	Ighm	IV	836.146	1349.19	494.113	0.366228	-1.44919	9.30941e-18	1.34763e-15
ENSMUSG00000079105	C7	IV	35.7095	62.6871	17.7244	0.282745	-1.82243	6.00124e-10	3.33156e-08
ENSMUSG00000079428	Tceal7	IV	83.216	115.079	61.974	0.538536	-0.892887	7.0318e-05	0.00118323
ENSMUSG00000083563	Gm13340	IV	450.533	580.078	364.17	0.627795	-0.671634	0.000136832	0.00208363
ENSMUSG00000084843	B230312C02Rik	IV	114.332	202.162	55.7782	0.275908	-1.85774	4.27893e-18	6.43867e-16
ENSMUSG00000084929	Foxo6os	IV	191.903	337.978	94.5201	0.279664	-1.83824	4.57895e-22	1.06867e-19
ENSMUSG00000085965	2310016D23Rik	IV	18.2692	30.5732	10.0665	0.329258	-1.60271	1.64113e-05	0.000339999
ENSMUSG00000086040	Wipf3	IV	317.422	405.041	259.009	0.639465	-0.645064	0.000387125	0.00505384
ENSMUSG00000086584	Gm12002	IV	42.5049	74.4876	21.1831	0.284384	-1.81409	5.94062e-11	3.92699e-09
ENSMUSG00000086863	Gm15543	IV	95.1053	138.628	66.09	0.476742	-1.06872	6.8209e-07	2.13125e-05
ENSMUSG00000087366	Junos	IV	98.9652	130.551	77.9083	0.596767	-0.74476	0.000632578	0.00746559
ENSMUSG00000089703	Gm15833	IV	21.7924	34.4865	13.3297	0.386519	-1.37139	5.47174e-05	0.000959737
ENSMUSG00000090222	Ifi203-ps	IV	21.4323	37.8509	10.4865	0.277049	-1.85179	1.53295e-07	5.62845e-06
ENSMUSG00000094686	Ccl21a	IV	17.6478	32.7255	7.59601	0.232113	-2.1071	6.51347e-08	2.56855e-06
ENSMUSG00000097184	4632428C04Rik	IV	71.3229	105.135	48.7816	0.46399	-1.10783	1.6853e-06	4.64412e-05
ENSMUSG00000097415	AU020206	IV	20.0183	36.6828	8.90859	0.242854	-2.04184	2.34216e-08	9.92035e-07
ENSMUSG00000097451	Rian	IV	145.811	252.298	74.8204	0.296556	-1.75363	6.58057e-18	9.64813e-16
